# Supplementary material for: (1Z,2E)-N′-{2-Chloro-1-methyl-2-[2-(4-methyl­phen­yl)hydrazin-1-yl­idene]ethyl­idene}-4-meth­oxy­benzohydrazide
Source: Acta Crystallogr Sect E Struct Rep Online. 2012 Mar 3;68(Pt 4):o926. doi: 10.1107/S1600536812008367 (PMC3343910; doi:10.1107/S1600536812008367)
Supplement: Supplementary file 1 [file e-68-0o926-sup1.cif]

##############################################################################
#                                                                            #
# This CIF contains the data in a paper accepted for publication in          #
# Acta Crystallographica Section E. It conforms to the requirements of       #
# Notes for Authors for Acta Crystallographica Section E, and has been       #
# peer reviewed under the auspices of the IUCr Commission on Journals.       #
#                                                                            #
# Full details of the Crystallographic Information File format               #
# are given in the paper "The Crystallographic Information File (CIF):       #
# a New Standard Archive File for Crystallography" by S. R. Hall, F. H.      #
# Allen and I. D. Brown [Acta Cryst. (1991), A47, 655-685].                  #
#                                                                            #
# The current version of the core CIF dictionary is obtainable from          #
# ftp://ftp.iucr.org/pub/cif_core.dic.                                       #
#                                                                            #
# Software is freely available for graphical display of the structure(s)     #
# in this CIF. For information consult the CIF software page                 #
# http://www.iucr.org/resources/cif/software.                                #
#                                                                            #
# This file may be used for bona fide research purposes within the           #
# scientific community so long as proper attribution is given to the journal # 
# article from which it was obtained.                                        #
#                                                                            #
##############################################################################
data_global
_audit_creation_method     'form.cif (version 2.0)'
_journal_data_validation_number     ?
_journal_date_recd_electronic     2012-02-23
_journal_date_accepted     2012-02-24
_journal_name_full     'Acta Crystallographica, Section E'
_journal_year     2012
_journal_volume     68
_journal_issue      4
_journal_page_first     o926
_journal_page_last     o926
_journal_paper_category     QO
_journal_paper_doi     10.1107/S1600536812008367
_journal_coeditor_code     HB6653
_publ_contact_author_name     'Professor Fun, Hoong-Kun'
_publ_contact_author_address
;
X-ray Crystallography Unit
School of Physics
Universiti Sains Malaysia
11800 USM, Penang
Malaysia
;
_publ_contact_author_email     hkfun@usm.my
_publ_contact_author_fax     '604 6579150'
_publ_contact_author_phone     '604 6533652'
_publ_section_title
;\
(1<i>Z</i>,2<i>E</i>)-<i>N</i>'-{2-Chloro-1-methyl-2-[2-(4-\
methylphenyl)hydrazin-1-ylidene]ethylidene}-4-methoxybenzohydrazide
;
loop_
    _publ_author_name
    _publ_author_footnote
    _publ_author_address
    'Hatem A. Abdel-Aziz' ?
;
Department of Pharmaceutical Chemistry
College of Pharmacy
King Saud University
PO Box 2457
Riyadh 11451
Saudi Arabia
;
    'Hazem A. Ghabbour' ?
;
Department of Pharmaceutical Chemistry
College of Pharmacy
King Saud University
PO Box 2457
Riyadh 11451
Saudi Arabia
;
    'Madhukar Hemamalini' ?
;
X-ray Crystallography Unit
School of Physics
Universiti Sains Malaysia
11800 USM, Penang
Malaysia
;
    'Hoong-Kun Fun'
;
Alternative address: College of Pharmacy (Visiting Professor), King Saud
University, PO Box 2457, Riyadh 11451, Saudi Arabia. Thomson Reuters
ResearcherID: A-3561-2009.
;
;
X-ray Crystallography Unit
School of Physics
Universiti Sains Malaysia
11800 USM, Penang
Malaysia
;
data_I
_audit_creation_method     SHELXL97
_chemical_name_systematic
;
(1<i>Z</i>,2<i>E</i>)-<i>N</i>'-{2-chloro-1-methyl-2-[2-(4-
methylphenyl)hydrazin-1-ylidene]ethylidene}-4-methoxybenzohydrazide
;
_chemical_name_common     ?
_chemical_formula_moiety     'C18 H19 Cl N4 O2'
_chemical_formula_sum     'C18 H19 Cl N4 O2'
_chemical_formula_iupac     'C18 H19 Cl N4 O2'
_chemical_formula_weight     358.82
_chemical_melting_point     ?
_symmetry_cell_setting     monoclinic
_symmetry_space_group_name_H-M     'P 21/n'
_symmetry_space_group_name_Hall     '-P 2yn'
loop_
    _symmetry_equiv_pos_as_xyz
    'x, y, z'
    '-x+1/2, y+1/2, -z+1/2'
    '-x, -y, -z'
    'x-1/2, -y-1/2, z-1/2'
_cell_length_a     10.8081(6)
_cell_length_b     17.6741(12)
_cell_length_c     18.8074(13)
_cell_angle_alpha     90.00
_cell_angle_beta     101.292(5)
_cell_angle_gamma     90.00
_cell_volume     3523.1(4)
_cell_formula_units_Z     8
_cell_measurement_reflns_used     682
_cell_measurement_theta_min     3.46
_cell_measurement_theta_max     50.13
_cell_measurement_temperature     296(2)
_exptl_crystal_description     block
_exptl_crystal_colour     colourless
_exptl_crystal_size_max     0.67
_exptl_crystal_size_mid     0.16
_exptl_crystal_size_min     0.13
_exptl_crystal_density_diffrn     1.353
_exptl_crystal_density_meas     ?
_exptl_crystal_density_method     'not measured'
_exptl_crystal_F_000     1504
_exptl_absorpt_coefficient_mu     2.082
_exptl_absorpt_correction_type     multi-scan
_exptl_absorpt_process_details     '(SADABS; Bruker, 2009)'
_exptl_absorpt_correction_T_min     0.3381
_exptl_absorpt_correction_T_max     0.7706
_exptl_special_details
;
;
_diffrn_ambient_temperature     296(2)
_diffrn_radiation_type     CuK\a
_diffrn_radiation_wavelength     1.54178
_diffrn_radiation_source     'fine-focus sealed tube'
_diffrn_radiation_monochromator     graphite
_diffrn_measurement_device_type     'Bruker SMART APEXII CCD'
_diffrn_measurement_method     '\f and \w'
_diffrn_detector_area_resol_mean     .
_diffrn_reflns_number     23827
_diffrn_reflns_av_R_equivalents     0.0688
_diffrn_reflns_av_sigmaI/netI     0.0501
_diffrn_reflns_theta_min     3.46
_diffrn_reflns_theta_max     70.84
_diffrn_reflns_theta_full     70.84
_diffrn_measured_fraction_theta_max     0.977
_diffrn_measured_fraction_theta_full     0.977
_diffrn_reflns_limit_h_min     -11
_diffrn_reflns_limit_h_max     12
_diffrn_reflns_limit_k_min     -20
_diffrn_reflns_limit_k_max     21
_diffrn_reflns_limit_l_min     -22
_diffrn_reflns_limit_l_max     22
_diffrn_standards_number     0
_diffrn_standards_interval_count     .
_diffrn_standards_interval_time     .
_diffrn_standards_decay_%     ?
_refine_special_details
;
 Refinement of F^2^ against ALL reflections.  The weighted R-factor wR and
 goodness of fit S are based on F^2^, conventional R-factors R are based
 on F, with F set to zero for negative F^2^. The threshold expression of
 F^2^ > 2\s(F^2^) is used only for calculating R-factors(gt) etc. and is
 not relevant to the choice of reflections for refinement.  R-factors based
 on F^2^ are statistically about twice as large as those based on F, and R-
 factors based on ALL data will be even larger.
;
_reflns_number_total     6634
_reflns_number_gt     4034
_reflns_threshold_expression     I>2\s(I)
_refine_ls_structure_factor_coef     Fsqd
_refine_ls_matrix_type     full
_refine_ls_R_factor_all     0.0825
_refine_ls_R_factor_gt     0.0498
_refine_ls_wR_factor_gt     0.1226
_refine_ls_wR_factor_ref     0.1367
_refine_ls_goodness_of_fit_ref     0.919
_refine_ls_restrained_S_all     0.919
_refine_ls_number_reflns     6634
_refine_ls_number_parameters     473
_refine_ls_number_restraints     0
_refine_ls_hydrogen_treatment     mixed
_refine_ls_weighting_scheme     calc
_refine_ls_weighting_details
               'calc w = 1/[\s^2^(Fo^2^)+(0.0723P)^2^] where P=(Fo^2^+2Fc^2^)/3'
_atom_sites_solution_hydrogens     geom
_atom_sites_solution_primary     direct
_atom_sites_solution_secondary     difmap
_refine_ls_shift/su_max     ?
_refine_ls_shift/su_max_lt     0.001
_refine_ls_shift/su_mean     0.000
_refine_diff_density_max     0.205
_refine_diff_density_min     -0.266
_refine_ls_extinction_method     none
_refine_ls_extinction_coef     ?
loop_
    _atom_type_symbol
    _atom_type_description
    _atom_type_scat_dispersion_real
    _atom_type_scat_dispersion_imag
    _atom_type_scat_source
    'C' 'C' 0.0181 0.0091
                         'International Tables Vol C Tables 4.2.6.8 and 6.1.1.4'
    'H' 'H' 0.0000 0.0000
                         'International Tables Vol C Tables 4.2.6.8 and 6.1.1.4'
    'N' 'N' 0.0311 0.0180
                         'International Tables Vol C Tables 4.2.6.8 and 6.1.1.4'
    'O' 'O' 0.0492 0.0322
                         'International Tables Vol C Tables 4.2.6.8 and 6.1.1.4'
    'Cl' 'Cl' 0.3639 0.7018
                         'International Tables Vol C Tables 4.2.6.8 and 6.1.1.4'
_computing_data_collection     'APEX2 (Bruker, 2009)'
_computing_cell_refinement     'SAINT (Bruker, 2009)'
_computing_data_reduction     'SAINT (Bruker, 2009)'
_computing_structure_solution     'SHELXTL (Sheldrick, 2008)'
_computing_structure_refinement     'SHELXTL (Sheldrick, 2008)'
_computing_molecular_graphics     'SHELXTL (Sheldrick, 2008)'
_computing_publication_material
;
SHELXTL (Sheldrick, 2008) and PLATON (Spek, 2009)
;
loop_
    _atom_site_type_symbol
    _atom_site_label
    _atom_site_fract_x
    _atom_site_fract_y
    _atom_site_fract_z
    _atom_site_U_iso_or_equiv
    _atom_site_adp_type
    _atom_site_calc_flag
    _atom_site_refinement_flags
    _atom_site_occupancy
    _atom_site_symmetry_multiplicity
    _atom_site_disorder_assembly
    _atom_site_disorder_group
    Cl Cl1A 0.58879(6) 0.16734(5) 0.05740(4) 0.0709(2) Uani d . 1 1 . .
    O O1A 0.59702(17) 0.04472(13) 0.26901(10) 0.0697(6) Uani d . 1 1 . .
    O O2A 0.93683(19) -0.13626(13) 0.52739(11) 0.0733(6) Uani d . 1 1 . .
    N N1A 0.7147(2) 0.17038(14) -0.06169(12) 0.0574(6) Uani d . 1 1 . .
    H H1N2 0.651(2) 0.1952(16) -0.0579(13) 0.055(8) Uiso d . 1 1 . .
    N N2A 0.77016(17) 0.12348(13) -0.00915(10) 0.0495(5) Uani d . 1 1 . .
    N N3A 0.71923(18) 0.06453(12) 0.16041(11) 0.0505(5) Uani d . 1 1 . .
    N N4A 0.7690(2) 0.02089(13) 0.21952(11) 0.0505(5) Uani d . 1 1 . .
    H H1N1 0.847(3) 0.0088(17) 0.2317(15) 0.073(9) Uiso d . 1 1 . .
    C C1A 0.7724(2) 0.18923(15) -0.12007(13) 0.0483(6) Uani d . 1 1 . .
    C C2A 0.8838(2) 0.15662(15) -0.12980(13) 0.0527(6) Uani d . 1 1 . .
    H H2AA 0.9219 0.1188 -0.0987 0.063 Uiso calc R 1 1 . .
    C C3A 0.9385(2) 0.18116(16) -0.18688(14) 0.0554(6) Uani d . 1 1 . .
    H H3AA 1.0130 0.1587 -0.1938 0.066 Uiso calc R 1 1 . .
    C C4A 0.8849(2) 0.23833(16) -0.23384(13) 0.0515(6) Uani d . 1 1 . .
    C C5A 0.7702(2) 0.26801(16) -0.22403(13) 0.0542(6) Uani d . 1 1 . .
    H H5AA 0.7304 0.3050 -0.2556 0.065 Uiso calc R 1 1 . .
    C C6A 0.7146(2) 0.24337(16) -0.16808(13) 0.0532(6) Uani d . 1 1 . .
    H H6AA 0.6374 0.2635 -0.1627 0.064 Uiso calc R 1 1 . .
    C C7A 0.7219(2) 0.11569(15) 0.04729(13) 0.0479(6) Uani d . 1 1 . .
    C C8A 0.7762(2) 0.06449(14) 0.10652(12) 0.0465(6) Uani d . 1 1 . .
    C C9A 0.8895(2) 0.01858(17) 0.09952(13) 0.0570(7) Uani d . 1 1 . .
    H H9AA 0.8792 -0.0322 0.1154 0.086 Uiso calc R 1 1 . .
    H H9AB 0.9635 0.0405 0.1289 0.086 Uiso calc R 1 1 . .
    H H9AC 0.8987 0.0180 0.0498 0.086 Uiso calc R 1 1 . .
    C C10A 0.7013(2) 0.01690(16) 0.27438(13) 0.0513(6) Uani d . 1 1 . .
    C C11A 0.7643(2) -0.02482(15) 0.34023(13) 0.0482(6) Uani d . 1 1 . .
    C C12A 0.7512(2) 0.00365(16) 0.40728(14) 0.0564(7) Uani d . 1 1 . .
    H H12A 0.7036 0.0471 0.4095 0.068 Uiso calc R 1 1 . .
    C C13A 0.8081(2) -0.03193(17) 0.47067(14) 0.0592(7) Uani d . 1 1 . .
    H H13B 0.8001 -0.0116 0.5152 0.071 Uiso calc R 1 1 . .
    C C14A 0.8764(2) -0.09732(16) 0.46832(14) 0.0548(6) Uani d . 1 1 . .
    C C15A 0.8862(2) -0.12742(16) 0.40139(15) 0.0587(7) Uani d . 1 1 . .
    H H15B 0.9297 -0.1725 0.3992 0.070 Uiso calc R 1 1 . .
    C C16A 0.8320(2) -0.09081(16) 0.33831(14) 0.0562(6) Uani d . 1 1 . .
    H H16B 0.8410 -0.1108 0.2939 0.067 Uiso calc R 1 1 . .
    C C17A 0.9474(3) -0.1002(2) 0.59612(14) 0.0787(9) Uani d . 1 1 . .
    H H17D 1.0058 -0.1277 0.6319 0.118 Uiso calc R 1 1 . .
    H H17E 0.8662 -0.0991 0.6096 0.118 Uiso calc R 1 1 . .
    H H17F 0.9773 -0.0493 0.5931 0.118 Uiso calc R 1 1 . .
    C C18A 0.9478(3) 0.26841(18) -0.29298(14) 0.0653(8) Uani d . 1 1 . .
    H H18A 1.0217 0.2389 -0.2948 0.098 Uiso calc R 1 1 . .
    H H18B 0.9715 0.3203 -0.2830 0.098 Uiso calc R 1 1 . .
    H H18C 0.8902 0.2652 -0.3388 0.098 Uiso calc R 1 1 . .
    Cl Cl1B 0.09492(6) 0.17833(4) 0.06847(4) 0.0690(2) Uani d . 1 1 . .
    O O1B 0.08021(16) 0.00658(13) 0.25845(10) 0.0677(6) Uani d . 1 1 . .
    O O2B 0.41947(16) -0.15836(11) 0.52262(9) 0.0593(5) Uani d . 1 1 . .
    N N1B 0.2306(2) 0.18981(14) -0.04787(11) 0.0561(6) Uani d . 1 1 . .
    H H1N3 0.175(3) 0.2186(17) -0.0381(15) 0.063(9) Uiso d . 1 1 . .
    N N2B 0.27462(18) 0.13522(12) -0.00049(10) 0.0488(5) Uani d . 1 1 . .
    N N3B 0.21195(19) 0.06202(12) 0.16206(11) 0.0522(5) Uani d . 1 1 . .
    N N4B 0.2637(2) 0.01366(14) 0.21748(11) 0.0553(6) Uani d . 1 1 . .
    H H1N4 0.341(3) 0.0023(16) 0.2249(14) 0.062(9) Uiso d . 1 1 . .
    C C1B 0.2828(2) 0.20065(16) -0.11030(12) 0.0483(6) Uani d . 1 1 . .
    C C2B 0.3676(2) 0.15036(16) -0.13001(13) 0.0552(6) Uani d . 1 1 . .
    H H2BA 0.3947 0.1085 -0.1012 0.066 Uiso calc R 1 1 . .
    C C3B 0.4121(2) 0.16293(17) -0.19348(14) 0.0588(7) Uani d . 1 1 . .
    H H3BA 0.4690 0.1288 -0.2067 0.071 Uiso calc R 1 1 . .
    C C4B 0.3744(2) 0.22483(17) -0.23770(13) 0.0565(7) Uani d . 1 1 . .
    C C5B 0.2889(2) 0.27408(16) -0.21659(14) 0.0585(7) Uani d . 1 1 . .
    H H5BA 0.2612 0.3158 -0.2454 0.070 Uiso calc R 1 1 . .
    C C6B 0.2436(2) 0.26265(16) -0.15338(14) 0.0567(7) Uani d . 1 1 . .
    H H6BA 0.1868 0.2968 -0.1400 0.068 Uiso calc R 1 1 . .
    C C7B 0.2228(2) 0.12438(15) 0.05462(12) 0.0468(6) Uani d . 1 1 . .
    C C8B 0.2722(2) 0.06806(14) 0.10995(12) 0.0476(6) Uani d . 1 1 . .
    C C9B 0.3883(2) 0.02446(16) 0.10250(13) 0.0555(6) Uani d . 1 1 . .
    H H9BA 0.3783 -0.0276 0.1149 0.083 Uiso calc R 1 1 . .
    H H9BB 0.4603 0.0454 0.1345 0.083 Uiso calc R 1 1 . .
    H H9BC 0.4004 0.0277 0.0534 0.083 Uiso calc R 1 1 . .
    C C10B 0.1923(2) -0.00721(16) 0.26657(13) 0.0518(6) Uani d . 1 1 . .
    C C11B 0.2620(2) -0.04923(15) 0.33097(13) 0.0486(6) Uani d . 1 1 . .
    C C12B 0.1914(2) -0.09340(17) 0.36911(13) 0.0574(7) Uani d . 1 1 . .
    H H12B 0.1050 -0.0983 0.3519 0.069 Uiso calc R 1 1 . .
    C C13B 0.2459(2) -0.13004(17) 0.43162(14) 0.0576(7) Uani d . 1 1 . .
    H H13A 0.1969 -0.1599 0.4560 0.069 Uiso calc R 1 1 . .
    C C14B 0.3738(2) -0.12254(15) 0.45834(13) 0.0492(6) Uani d . 1 1 . .
    C C15B 0.4464(2) -0.08009(17) 0.42068(14) 0.0581(7) Uani d . 1 1 . .
    H H15A 0.5330 -0.0759 0.4377 0.070 Uiso calc R 1 1 . .
    C C16B 0.3900(2) -0.04350(17) 0.35718(14) 0.0568(7) Uani d . 1 1 . .
    H H16A 0.4392 -0.0147 0.3320 0.068 Uiso calc R 1 1 . .
    C C17B 0.5505(3) -0.1523(2) 0.55176(16) 0.0784(9) Uani d . 1 1 . .
    H H17A 0.5692 -0.1773 0.5979 0.118 Uiso calc R 1 1 . .
    H H17B 0.5734 -0.0999 0.5578 0.118 Uiso calc R 1 1 . .
    H H17C 0.5973 -0.1757 0.5193 0.118 Uiso calc R 1 1 . .
    C C18B 0.4217(3) 0.2380(2) -0.30722(15) 0.0816(10) Uani d . 1 1 . .
    H H18D 0.4558 0.2882 -0.3070 0.122 Uiso calc R 1 1 . .
    H H18E 0.3532 0.2325 -0.3479 0.122 Uiso calc R 1 1 . .
    H H18F 0.4863 0.2017 -0.3109 0.122 Uiso calc R 1 1 . .
loop_
    _atom_site_aniso_label
    _atom_site_aniso_U_11
    _atom_site_aniso_U_22
    _atom_site_aniso_U_33
    _atom_site_aniso_U_12
    _atom_site_aniso_U_13
    _atom_site_aniso_U_23
    Cl1A 0.0695(4) 0.0784(5) 0.0718(5) 0.0242(4) 0.0307(3) 0.0255(4)
    O1A 0.0578(11) 0.0935(16) 0.0601(12) 0.0181(10) 0.0175(8) 0.0240(11)
    O2A 0.0848(13) 0.0767(15) 0.0551(12) 0.0137(11) 0.0054(9) 0.0151(11)
    N1A 0.0499(11) 0.0721(17) 0.0515(13) 0.0102(11) 0.0131(9) 0.0200(11)
    N2A 0.0478(10) 0.0576(13) 0.0422(11) 0.0008(9) 0.0068(8) 0.0061(10)
    N3A 0.0555(11) 0.0506(13) 0.0446(12) 0.0016(10) 0.0079(9) 0.0083(10)
    N4A 0.0516(12) 0.0569(14) 0.0430(12) 0.0031(10) 0.0091(9) 0.0081(10)
    C1A 0.0472(12) 0.0531(15) 0.0433(13) -0.0045(11) 0.0056(9) 0.0046(11)
    C2A 0.0588(14) 0.0521(15) 0.0471(14) 0.0058(12) 0.0099(11) 0.0087(12)
    C3A 0.0561(13) 0.0606(17) 0.0509(15) 0.0065(12) 0.0137(11) 0.0020(13)
    C4A 0.0555(13) 0.0576(16) 0.0407(14) -0.0070(12) 0.0083(10) -0.0016(12)
    C5A 0.0548(13) 0.0588(17) 0.0455(14) -0.0013(12) 0.0012(10) 0.0088(12)
    C6A 0.0457(12) 0.0640(17) 0.0491(15) -0.0002(12) 0.0069(10) 0.0071(13)
    C7A 0.0476(12) 0.0491(15) 0.0469(14) -0.0040(10) 0.0087(10) 0.0025(11)
    C8A 0.0450(11) 0.0503(15) 0.0435(14) -0.0040(10) 0.0068(9) 0.0008(11)
    C9A 0.0544(14) 0.0682(19) 0.0479(15) 0.0111(13) 0.0085(11) 0.0093(13)
    C10A 0.0528(14) 0.0556(16) 0.0465(15) -0.0035(12) 0.0119(10) 0.0077(12)
    C11A 0.0469(12) 0.0524(15) 0.0459(14) -0.0033(11) 0.0109(10) 0.0038(12)
    C12A 0.0585(14) 0.0602(17) 0.0517(16) 0.0089(12) 0.0137(11) 0.0048(13)
    C13A 0.0667(16) 0.0651(19) 0.0457(15) 0.0036(13) 0.0111(12) 0.0011(13)
    C14A 0.0553(13) 0.0592(17) 0.0475(15) -0.0024(12) 0.0047(10) 0.0120(13)
    C15A 0.0618(15) 0.0535(16) 0.0625(17) 0.0078(13) 0.0166(12) 0.0056(14)
    C16A 0.0628(15) 0.0578(17) 0.0502(15) 0.0012(13) 0.0168(11) 0.0026(13)
    C17A 0.0810(19) 0.098(3) 0.0509(17) -0.0136(18) -0.0027(13) 0.0153(18)
    C18A 0.0745(17) 0.075(2) 0.0491(16) -0.0029(15) 0.0174(13) 0.0100(14)
    Cl1B 0.0718(4) 0.0765(5) 0.0656(4) 0.0235(4) 0.0301(3) 0.0240(4)
    O1B 0.0534(11) 0.0966(17) 0.0523(11) 0.0068(10) 0.0081(8) 0.0212(11)
    O2B 0.0651(10) 0.0595(12) 0.0490(10) -0.0014(9) 0.0000(8) 0.0135(9)
    N1B 0.0602(13) 0.0623(15) 0.0488(13) 0.0139(11) 0.0186(10) 0.0140(11)
    N2B 0.0524(10) 0.0527(13) 0.0403(11) 0.0001(9) 0.0066(8) 0.0068(10)
    N3B 0.0573(11) 0.0568(14) 0.0418(11) 0.0023(10) 0.0078(9) 0.0102(10)
    N4B 0.0564(13) 0.0655(15) 0.0442(12) 0.0070(11) 0.0102(9) 0.0125(11)
    C1B 0.0458(12) 0.0575(16) 0.0412(13) -0.0009(11) 0.0073(9) 0.0064(12)
    C2B 0.0558(13) 0.0615(17) 0.0475(15) 0.0057(12) 0.0083(11) 0.0111(13)
    C3B 0.0536(13) 0.0712(19) 0.0532(16) 0.0059(13) 0.0142(11) -0.0004(14)
    C4B 0.0501(13) 0.075(2) 0.0443(14) -0.0069(13) 0.0098(10) 0.0067(13)
    C5B 0.0628(15) 0.0601(18) 0.0531(16) -0.0020(13) 0.0127(12) 0.0158(13)
    C6B 0.0614(15) 0.0561(17) 0.0545(16) 0.0039(12) 0.0164(12) 0.0081(13)
    C7B 0.0458(12) 0.0499(15) 0.0441(13) 0.0010(10) 0.0073(10) 0.0026(11)
    C8B 0.0512(12) 0.0474(14) 0.0419(13) -0.0050(11) 0.0033(10) 0.0006(11)
    C9B 0.0599(14) 0.0603(17) 0.0460(15) 0.0044(12) 0.0097(11) 0.0064(13)
    C10B 0.0573(15) 0.0569(16) 0.0420(14) -0.0014(12) 0.0120(10) 0.0016(12)
    C11B 0.0515(13) 0.0531(15) 0.0405(13) -0.0023(11) 0.0074(10) 0.0058(11)
    C12B 0.0476(13) 0.0711(19) 0.0523(15) -0.0068(12) 0.0068(10) 0.0112(14)
    C13B 0.0561(14) 0.0641(18) 0.0525(16) -0.0101(13) 0.0103(11) 0.0147(13)
    C14B 0.0569(13) 0.0458(14) 0.0439(14) 0.0028(11) 0.0074(10) 0.0045(11)
    C15B 0.0459(12) 0.0696(19) 0.0566(16) -0.0009(12) 0.0044(10) 0.0108(14)
    C16B 0.0523(13) 0.0661(18) 0.0526(15) -0.0048(12) 0.0118(11) 0.0141(13)
    C17B 0.0720(17) 0.082(2) 0.070(2) -0.0016(16) -0.0129(14) 0.0232(18)
    C18B 0.0762(19) 0.116(3) 0.0565(18) 0.0018(19) 0.0232(14) 0.0198(19)
_geom_special_details
;
 All s.u.'s (except the s.u. in the dihedral angle between two l.s. planes)
 are estimated using the full covariance matrix.  The cell s.u.'s are taken
 into account individually in the estimation of s.u.'s in distances, angles
 and torsion angles; correlations between s.u.'s in cell parameters are only
 used when they are defined by crystal symmetry.  An approximate (isotropic)
 treatment of cell s.u.'s is used for estimating s.u.'s involving l.s. planes.
;
loop_
    _geom_bond_atom_site_label_1
    _geom_bond_atom_site_label_2
    _geom_bond_site_symmetry_2
    _geom_bond_distance
    _geom_bond_publ_flag
    Cl1A C7A . 1.745(2) ?
    O1A C10A . 1.216(3) ?
    O2A C14A . 1.360(3) ?
    O2A C17A . 1.426(3) ?
    N1A N2A . 1.338(3) ?
    N1A C1A . 1.405(3) ?
    N1A H1N2 . 0.83(3) ?
    N2A C7A . 1.279(3) ?
    N3A C8A . 1.285(3) ?
    N3A N4A . 1.373(3) ?
    N4A C10A . 1.378(3) ?
    N4A H1N1 . 0.86(3) ?
    C1A C2A . 1.379(3) ?
    C1A C6A . 1.379(3) ?
    C2A C3A . 1.392(3) ?
    C2A H2AA . 0.9300 ?
    C3A C4A . 1.391(4) ?
    C3A H3AA . 0.9300 ?
    C4A C5A . 1.391(4) ?
    C4A C18A . 1.510(3) ?
    C5A C6A . 1.381(3) ?
    C5A H5AA . 0.9300 ?
    C6A H6AA . 0.9300 ?
    C7A C8A . 1.466(3) ?
    C8A C9A . 1.496(3) ?
    C9A H9AA . 0.9600 ?
    C9A H9AB . 0.9600 ?
    C9A H9AC . 0.9600 ?
    C10A C11A . 1.487(3) ?
    C11A C16A . 1.381(4) ?
    C11A C12A . 1.391(3) ?
    C12A C13A . 1.381(3) ?
    C12A H12A . 0.9300 ?
    C13A C14A . 1.377(4) ?
    C13A H13B . 0.9300 ?
    C14A C15A . 1.390(4) ?
    C15A C16A . 1.378(4) ?
    C15A H15B . 0.9300 ?
    C16A H16B . 0.9300 ?
    C17A H17D . 0.9600 ?
    C17A H17E . 0.9600 ?
    C17A H17F . 0.9600 ?
    C18A H18A . 0.9600 ?
    C18A H18B . 0.9600 ?
    C18A H18C . 0.9600 ?
    Cl1B C7B . 1.740(2) ?
    O1B C10B . 1.216(3) ?
    O2B C14B . 1.368(3) ?
    O2B C17B . 1.418(3) ?
    N1B N2B . 1.336(3) ?
    N1B C1B . 1.412(3) ?
    N1B H1N3 . 0.83(3) ?
    N2B C7B . 1.285(3) ?
    N3B C8B . 1.283(3) ?
    N3B N4B . 1.379(3) ?
    N4B C10B . 1.365(3) ?
    N4B H1N4 . 0.84(3) ?
    C1B C2B . 1.379(3) ?
    C1B C6B . 1.379(4) ?
    C2B C3B . 1.390(3) ?
    C2B H2BA . 0.9300 ?
    C3B C4B . 1.386(4) ?
    C3B H3BA . 0.9300 ?
    C4B C5B . 1.383(4) ?
    C4B C18B . 1.513(3) ?
    C5B C6B . 1.386(3) ?
    C5B H5BA . 0.9300 ?
    C6B H6BA . 0.9300 ?
    C7B C8B . 1.463(3) ?
    C8B C9B . 1.502(3) ?
    C9B H9BA . 0.9600 ?
    C9B H9BB . 0.9600 ?
    C9B H9BC . 0.9600 ?
    C10B C11B . 1.493(3) ?
    C11B C16B . 1.378(3) ?
    C11B C12B . 1.386(3) ?
    C12B C13B . 1.370(3) ?
    C12B H12B . 0.9300 ?
    C13B C14B . 1.382(3) ?
    C13B H13A . 0.9300 ?
    C14B C15B . 1.378(3) ?
    C15B C16B . 1.390(3) ?
    C15B H15A . 0.9300 ?
    C16B H16A . 0.9300 ?
    C17B H17A . 0.9600 ?
    C17B H17B . 0.9600 ?
    C17B H17C . 0.9600 ?
    C18B H18D . 0.9600 ?
    C18B H18E . 0.9600 ?
    C18B H18F . 0.9600 ?
loop_
    _geom_angle_atom_site_label_1
    _geom_angle_atom_site_label_2
    _geom_angle_atom_site_label_3
    _geom_angle_site_symmetry_1
    _geom_angle_site_symmetry_3
    _geom_angle
    _geom_angle_publ_flag
    C14A O2A C17A . . 117.0(2) ?
    N2A N1A C1A . . 121.4(2) ?
    N2A N1A H1N2 . . 121.4(18) ?
    C1A N1A H1N2 . . 116.4(18) ?
    C7A N2A N1A . . 118.9(2) ?
    C8A N3A N4A . . 117.8(2) ?
    N3A N4A C10A . . 117.0(2) ?
    N3A N4A H1N1 . . 125(2) ?
    C10A N4A H1N1 . . 115.1(19) ?
    C2A C1A C6A . . 119.9(2) ?
    C2A C1A N1A . . 122.5(2) ?
    C6A C1A N1A . . 117.6(2) ?
    C1A C2A C3A . . 119.0(2) ?
    C1A C2A H2AA . . 120.5 ?
    C3A C2A H2AA . . 120.5 ?
    C4A C3A C2A . . 121.9(2) ?
    C4A C3A H3AA . . 119.0 ?
    C2A C3A H3AA . . 119.0 ?
    C5A C4A C3A . . 117.4(2) ?
    C5A C4A C18A . . 120.4(2) ?
    C3A C4A C18A . . 122.1(2) ?
    C6A C5A C4A . . 121.0(2) ?
    C6A C5A H5AA . . 119.5 ?
    C4A C5A H5AA . . 119.5 ?
    C1A C6A C5A . . 120.6(2) ?
    C1A C6A H6AA . . 119.7 ?
    C5A C6A H6AA . . 119.7 ?
    N2A C7A C8A . . 122.0(2) ?
    N2A C7A Cl1A . . 120.9(2) ?
    C8A C7A Cl1A . . 117.15(16) ?
    N3A C8A C7A . . 114.6(2) ?
    N3A C8A C9A . . 126.6(2) ?
    C7A C8A C9A . . 118.8(2) ?
    C8A C9A H9AA . . 109.5 ?
    C8A C9A H9AB . . 109.5 ?
    H9AA C9A H9AB . . 109.5 ?
    C8A C9A H9AC . . 109.5 ?
    H9AA C9A H9AC . . 109.5 ?
    H9AB C9A H9AC . . 109.5 ?
    O1A C10A N4A . . 122.4(2) ?
    O1A C10A C11A . . 122.4(2) ?
    N4A C10A C11A . . 115.2(2) ?
    C16A C11A C12A . . 118.5(2) ?
    C16A C11A C10A . . 123.8(2) ?
    C12A C11A C10A . . 117.7(2) ?
    C13A C12A C11A . . 120.7(3) ?
    C13A C12A H12A . . 119.6 ?
    C11A C12A H12A . . 119.6 ?
    C14A C13A C12A . . 120.3(2) ?
    C14A C13A H13B . . 119.8 ?
    C12A C13A H13B . . 119.8 ?
    O2A C14A C13A . . 125.0(3) ?
    O2A C14A C15A . . 115.9(3) ?
    C13A C14A C15A . . 119.2(2) ?
    C16A C15A C14A . . 120.3(3) ?
    C16A C15A H15B . . 119.8 ?
    C14A C15A H15B . . 119.8 ?
    C15A C16A C11A . . 120.8(2) ?
    C15A C16A H16B . . 119.6 ?
    C11A C16A H16B . . 119.6 ?
    O2A C17A H17D . . 109.5 ?
    O2A C17A H17E . . 109.5 ?
    H17D C17A H17E . . 109.5 ?
    O2A C17A H17F . . 109.5 ?
    H17D C17A H17F . . 109.5 ?
    H17E C17A H17F . . 109.5 ?
    C4A C18A H18A . . 109.5 ?
    C4A C18A H18B . . 109.5 ?
    H18A C18A H18B . . 109.5 ?
    C4A C18A H18C . . 109.5 ?
    H18A C18A H18C . . 109.5 ?
    H18B C18A H18C . . 109.5 ?
    C14B O2B C17B . . 117.8(2) ?
    N2B N1B C1B . . 120.3(2) ?
    N2B N1B H1N3 . . 118.0(19) ?
    C1B N1B H1N3 . . 121.5(19) ?
    C7B N2B N1B . . 119.4(2) ?
    C8B N3B N4B . . 115.9(2) ?
    C10B N4B N3B . . 118.6(2) ?
    C10B N4B H1N4 . . 119.8(18) ?
    N3B N4B H1N4 . . 121.0(19) ?
    C2B C1B C6B . . 119.9(2) ?
    C2B C1B N1B . . 122.1(2) ?
    C6B C1B N1B . . 118.0(2) ?
    C1B C2B C3B . . 119.2(2) ?
    C1B C2B H2BA . . 120.4 ?
    C3B C2B H2BA . . 120.4 ?
    C4B C3B C2B . . 122.0(3) ?
    C4B C3B H3BA . . 119.0 ?
    C2B C3B H3BA . . 119.0 ?
    C5B C4B C3B . . 117.3(2) ?
    C5B C4B C18B . . 120.6(3) ?
    C3B C4B C18B . . 122.0(3) ?
    C4B C5B C6B . . 121.5(3) ?
    C4B C5B H5BA . . 119.3 ?
    C6B C5B H5BA . . 119.3 ?
    C1B C6B C5B . . 120.0(3) ?
    C1B C6B H6BA . . 120.0 ?
    C5B C6B H6BA . . 120.0 ?
    N2B C7B C8B . . 121.2(2) ?
    N2B C7B Cl1B . . 121.56(19) ?
    C8B C7B Cl1B . . 117.15(17) ?
    N3B C8B C7B . . 115.5(2) ?
    N3B C8B C9B . . 125.9(2) ?
    C7B C8B C9B . . 118.6(2) ?
    C8B C9B H9BA . . 109.5 ?
    C8B C9B H9BB . . 109.5 ?
    H9BA C9B H9BB . . 109.5 ?
    C8B C9B H9BC . . 109.5 ?
    H9BA C9B H9BC . . 109.5 ?
    H9BB C9B H9BC . . 109.5 ?
    O1B C10B N4B . . 122.9(2) ?
    O1B C10B C11B . . 122.3(2) ?
    N4B C10B C11B . . 114.9(2) ?
    C16B C11B C12B . . 118.2(2) ?
    C16B C11B C10B . . 124.5(2) ?
    C12B C11B C10B . . 117.3(2) ?
    C13B C12B C11B . . 121.5(2) ?
    C13B C12B H12B . . 119.3 ?
    C11B C12B H12B . . 119.3 ?
    C12B C13B C14B . . 119.9(2) ?
    C12B C13B H13A . . 120.1 ?
    C14B C13B H13A . . 120.1 ?
    O2B C14B C15B . . 124.3(2) ?
    O2B C14B C13B . . 116.0(2) ?
    C15B C14B C13B . . 119.7(2) ?
    C14B C15B C16B . . 119.8(2) ?
    C14B C15B H15A . . 120.1 ?
    C16B C15B H15A . . 120.1 ?
    C11B C16B C15B . . 121.0(2) ?
    C11B C16B H16A . . 119.5 ?
    C15B C16B H16A . . 119.5 ?
    O2B C17B H17A . . 109.5 ?
    O2B C17B H17B . . 109.5 ?
    H17A C17B H17B . . 109.5 ?
    O2B C17B H17C . . 109.5 ?
    H17A C17B H17C . . 109.5 ?
    H17B C17B H17C . . 109.5 ?
    C4B C18B H18D . . 109.5 ?
    C4B C18B H18E . . 109.5 ?
    H18D C18B H18E . . 109.5 ?
    C4B C18B H18F . . 109.5 ?
    H18D C18B H18F . . 109.5 ?
    H18E C18B H18F . . 109.5 ?
loop_
    _geom_torsion_atom_site_label_1
    _geom_torsion_atom_site_label_2
    _geom_torsion_atom_site_label_3
    _geom_torsion_atom_site_label_4
    _geom_torsion_site_symmetry_1
    _geom_torsion_site_symmetry_2
    _geom_torsion_site_symmetry_3
    _geom_torsion_site_symmetry_4
    _geom_torsion
    _geom_torsion_publ_flag
    C1A N1A N2A C7A . . . . 171.1(2) ?
    C8A N3A N4A C10A . . . . -175.0(2) ?
    N2A N1A C1A C2A . . . . 5.0(4) ?
    N2A N1A C1A C6A . . . . -174.0(2) ?
    C6A C1A C2A C3A . . . . 2.3(4) ?
    N1A C1A C2A C3A . . . . -176.7(3) ?
    C1A C2A C3A C4A . . . . 0.9(4) ?
    C2A C3A C4A C5A . . . . -3.1(4) ?
    C2A C3A C4A C18A . . . . 176.2(3) ?
    C3A C4A C5A C6A . . . . 2.3(4) ?
    C18A C4A C5A C6A . . . . -177.0(3) ?
    C2A C1A C6A C5A . . . . -3.1(4) ?
    N1A C1A C6A C5A . . . . 175.9(3) ?
    C4A C5A C6A C1A . . . . 0.8(4) ?
    N1A N2A C7A C8A . . . . 179.1(2) ?
    N1A N2A C7A Cl1A . . . . -2.0(3) ?
    N4A N3A C8A C7A . . . . -176.6(2) ?
    N4A N3A C8A C9A . . . . 3.0(4) ?
    N2A C7A C8A N3A . . . . 178.0(2) ?
    Cl1A C7A C8A N3A . . . . -0.9(3) ?
    N2A C7A C8A C9A . . . . -1.7(4) ?
    Cl1A C7A C8A C9A . . . . 179.34(19) ?
    N3A N4A C10A O1A . . . . 6.4(4) ?
    N3A N4A C10A C11A . . . . -174.4(2) ?
    O1A C10A C11A C16A . . . . 138.9(3) ?
    N4A C10A C11A C16A . . . . -40.3(4) ?
    O1A C10A C11A C12A . . . . -39.5(4) ?
    N4A C10A C11A C12A . . . . 141.4(2) ?
    C16A C11A C12A C13A . . . . 2.1(4) ?
    C10A C11A C12A C13A . . . . -179.5(2) ?
    C11A C12A C13A C14A . . . . -1.5(4) ?
    C17A O2A C14A C13A . . . . -10.8(4) ?
    C17A O2A C14A C15A . . . . 169.2(2) ?
    C12A C13A C14A O2A . . . . 179.4(3) ?
    C12A C13A C14A C15A . . . . -0.7(4) ?
    O2A C14A C15A C16A . . . . -177.8(2) ?
    C13A C14A C15A C16A . . . . 2.2(4) ?
    C14A C15A C16A C11A . . . . -1.6(4) ?
    C12A C11A C16A C15A . . . . -0.6(4) ?
    C10A C11A C16A C15A . . . . -178.9(2) ?
    C1B N1B N2B C7B . . . . -177.4(2) ?
    C8B N3B N4B C10B . . . . -166.8(2) ?
    N2B N1B C1B C2B . . . . 8.8(4) ?
    N2B N1B C1B C6B . . . . -173.2(2) ?
    C6B C1B C2B C3B . . . . -0.2(4) ?
    N1B C1B C2B C3B . . . . 177.8(3) ?
    C1B C2B C3B C4B . . . . 0.3(4) ?
    C2B C3B C4B C5B . . . . -0.5(4) ?
    C2B C3B C4B C18B . . . . -179.3(3) ?
    C3B C4B C5B C6B . . . . 0.7(4) ?
    C18B C4B C5B C6B . . . . 179.5(3) ?
    C2B C1B C6B C5B . . . . 0.4(4) ?
    N1B C1B C6B C5B . . . . -177.7(3) ?
    C4B C5B C6B C1B . . . . -0.6(4) ?
    N1B N2B C7B C8B . . . . -176.6(2) ?
    N1B N2B C7B Cl1B . . . . 0.9(3) ?
    N4B N3B C8B C7B . . . . -174.9(2) ?
    N4B N3B C8B C9B . . . . 3.5(4) ?
    N2B C7B C8B N3B . . . . -179.5(2) ?
    Cl1B C7B C8B N3B . . . . 2.9(3) ?
    N2B C7B C8B C9B . . . . 2.0(4) ?
    Cl1B C7B C8B C9B . . . . -175.62(19) ?
    N3B N4B C10B O1B . . . . 10.0(4) ?
    N3B N4B C10B C11B . . . . -170.6(2) ?
    O1B C10B C11B C16B . . . . -155.4(3) ?
    N4B C10B C11B C16B . . . . 25.3(4) ?
    O1B C10B C11B C12B . . . . 20.7(4) ?
    N4B C10B C11B C12B . . . . -158.7(2) ?
    C16B C11B C12B C13B . . . . 0.6(4) ?
    C10B C11B C12B C13B . . . . -175.7(3) ?
    C11B C12B C13B C14B . . . . 0.8(4) ?
    C17B O2B C14B C15B . . . . -1.1(4) ?
    C17B O2B C14B C13B . . . . 179.7(3) ?
    C12B C13B C14B O2B . . . . 177.3(3) ?
    C12B C13B C14B C15B . . . . -2.0(4) ?
    O2B C14B C15B C16B . . . . -177.5(3) ?
    C13B C14B C15B C16B . . . . 1.7(4) ?
    C12B C11B C16B C15B . . . . -0.9(4) ?
    C10B C11B C16B C15B . . . . 175.1(3) ?
    C14B C15B C16B C11B . . . . -0.3(5) ?
loop_
    _geom_hbond_atom_site_label_D
    _geom_hbond_atom_site_label_H
    _geom_hbond_atom_site_label_A
    _geom_hbond_site_symmetry_A
    _geom_hbond_distance_DH
    _geom_hbond_distance_HA
    _geom_hbond_distance_DA
    _geom_hbond_angle_DHA
    _geom_hbond_publ_flag
    N4A H1N1 O1B 1_655 0.86(3) 2.47(3) 3.309(3) 166(3) yes
    N1B H1N3 O2B 2_555 0.84(3) 2.44(3) 3.219(3) 155(3) yes
    C9A H9AB O1B 1_655 0.96 2.59 3.289(3) 130 yes
    C16B H16A O1A . 0.93 2.49 3.412(3) 170 yes
_iucr_refine_instructions_details
;
TITL drhatem3_0m in P2(1)/n
CELL 1.54178  10.8081  17.6741  18.8074  90.000 101.292  90.000
ZERR    8.00   0.0006   0.0012   0.0013   0.000   0.005   0.000
LATT  1
SYMM 0.5-X, 0.5+Y, 0.5-Z
SFAC C H N O CL
UNIT 144 152 32 16 8
TEMP 23.000
SIZE 0.132 0.158 0.665
L.S. 10
BOND $H
ACTA
CONF
FMAP 2
PLAN 20
WGHT    0.072300
FVAR       0.30830
CL1A  5    0.588789    0.167336    0.057396    11.00000    0.06949    0.07838 =
         0.07180    0.02553    0.03067    0.02422
O1A   4    0.597025    0.044719    0.269007    11.00000    0.05778    0.09352 =
         0.06010    0.02396    0.01752    0.01810
O2A   4    0.936830   -0.136257    0.527394    11.00000    0.08479    0.07673 =
         0.05510    0.01513    0.00541    0.01366
N1A   3    0.714738    0.170383   -0.061690    11.00000    0.04986    0.07215 =
         0.05151    0.02000    0.01306    0.01021
H1N2  2    0.650642    0.195164   -0.057905    11.00000    0.05531
N2A   3    0.770163    0.123484   -0.009153    11.00000    0.04781    0.05757 =
         0.04217    0.00610    0.00676    0.00079
N3A   3    0.719233    0.064526    0.160415    11.00000    0.05552    0.05062 =
         0.04460    0.00826    0.00788    0.00161
N4A   3    0.768959    0.020893    0.219523    11.00000    0.05156    0.05695 =
         0.04304    0.00809    0.00908    0.00313
H1N1  2    0.846842    0.008753    0.231748    11.00000    0.07293
C1A   1    0.772441    0.189235   -0.120067    11.00000    0.04722    0.05309 =
         0.04332    0.00462    0.00558   -0.00446
C2A   1    0.883801    0.156621   -0.129798    11.00000    0.05877    0.05213 =
         0.04714    0.00872    0.00989    0.00575
AFIX  43
H2AA  2    0.921859    0.118773   -0.098679    11.00000   -1.20000
AFIX   0
C3A   1    0.938457    0.181162   -0.186882    11.00000    0.05612    0.06057 =
         0.05086    0.00200    0.01371    0.00649
AFIX  43
H3AA  2    1.012978    0.158682   -0.193834    11.00000   -1.20000
AFIX   0
C4A   1    0.884882    0.238329   -0.233839    11.00000    0.05551    0.05765 =
         0.04073   -0.00161    0.00829   -0.00697
C5A   1    0.770213    0.268011   -0.224029    11.00000    0.05484    0.05879 =
         0.04555    0.00878    0.00124   -0.00133
AFIX  43
H5AA  2    0.730447    0.304996   -0.255614    11.00000   -1.20000
AFIX   0
C6A   1    0.714568    0.243368   -0.168085    11.00000    0.04566    0.06402 =
         0.04908    0.00706    0.00688   -0.00024
AFIX  43
H6AA  2    0.637382    0.263456   -0.162744    11.00000   -1.20000
AFIX   0
C7A   1    0.721864    0.115687    0.047287    11.00000    0.04755    0.04910 =
         0.04692    0.00254    0.00874   -0.00401
C8A   1    0.776215    0.064492    0.106518    11.00000    0.04500    0.05032 =
         0.04349    0.00080    0.00682   -0.00398
C9A   1    0.889546    0.018584    0.099524    11.00000    0.05442    0.06818 =
         0.04787    0.00926    0.00849    0.01106
AFIX 137
H9AA  2    0.879236   -0.032249    0.115385    11.00000   -1.50000
H9AB  2    0.963458    0.040537    0.128934    11.00000   -1.50000
H9AC  2    0.898652    0.018012    0.049766    11.00000   -1.50000
AFIX   0
C10A  1    0.701350    0.016905    0.274376    11.00000    0.05277    0.05555 =
         0.04645    0.00769    0.01195   -0.00346
C11A  1    0.764345   -0.024815    0.340226    11.00000    0.04688    0.05244 =
         0.04590    0.00378    0.01087   -0.00332
C12A  1    0.751197    0.003649    0.407284    11.00000    0.05851    0.06020 =
         0.05171    0.00479    0.01370    0.00886
AFIX  43
H12A  2    0.703596    0.047119    0.409467    11.00000   -1.20000
AFIX   0
C13A  1    0.808052   -0.031927    0.470668    11.00000    0.06672    0.06512 =
         0.04571    0.00114    0.01107    0.00356
AFIX  43
H13B  2    0.800144   -0.011611    0.515175    11.00000   -1.20000
AFIX   0
C14A  1    0.876389   -0.097324    0.468318    11.00000    0.05534    0.05924 =
         0.04751    0.01204    0.00471   -0.00239
C15A  1    0.886249   -0.127420    0.401394    11.00000    0.06182    0.05355 =
         0.06248    0.00557    0.01662    0.00781
AFIX  43
H15B  2    0.929711   -0.172502    0.399181    11.00000   -1.20000
AFIX   0
C16A  1    0.831966   -0.090811    0.338309    11.00000    0.06284    0.05778 =
         0.05019    0.00255    0.01676    0.00123
AFIX  43
H16B  2    0.840985   -0.110805    0.293868    11.00000   -1.20000
AFIX   0
C17A  1    0.947395   -0.100169    0.596117    11.00000    0.08098    0.09785 =
         0.05088    0.01530   -0.00274   -0.01358
AFIX 137
H17D  2    1.005765   -0.127727    0.631887    11.00000   -1.50000
H17E  2    0.866237   -0.099134    0.609626    11.00000   -1.50000
H17F  2    0.977299   -0.049348    0.593112    11.00000   -1.50000
AFIX   0
C18A  1    0.947818    0.268412   -0.292984    11.00000    0.07449    0.07459 =
         0.04908    0.00996    0.01743   -0.00288
AFIX 137
H18A  2    1.021720    0.238923   -0.294816    11.00000   -1.50000
H18B  2    0.971505    0.320256   -0.282995    11.00000   -1.50000
H18C  2    0.890248    0.265187   -0.338752    11.00000   -1.50000
AFIX   0
CL1B  5    0.094916    0.178327    0.068471    11.00000    0.07175    0.07648 =
         0.06556    0.02395    0.03007    0.02353
O1B   4    0.080210    0.006584    0.258449    11.00000    0.05337    0.09660 =
         0.05232    0.02124    0.00808    0.00677
O2B   4    0.419466   -0.158355    0.522624    11.00000    0.06506    0.05946 =
         0.04897    0.01347    0.00003   -0.00137
N1B   3    0.230616    0.189810   -0.047874    11.00000    0.06022    0.06235 =
         0.04883    0.01402    0.01857    0.01388
H1N3  2    0.175172    0.218565   -0.038063    11.00000    0.06266
N2B   3    0.274615    0.135219   -0.000490    11.00000    0.05243    0.05274 =
         0.04029    0.00680    0.00660    0.00009
N3B   3    0.211948    0.062023    0.162061    11.00000    0.05734    0.05683 =
         0.04176    0.01021    0.00782    0.00231
N4B   3    0.263746    0.013657    0.217483    11.00000    0.05640    0.06545 =
         0.04424    0.01252    0.01019    0.00703
H1N4  2    0.340629    0.002326    0.224859    11.00000    0.06169
C1B   1    0.282825    0.200647   -0.110297    11.00000    0.04580    0.05755 =
         0.04119    0.00638    0.00731   -0.00088
C2B   1    0.367606    0.150357   -0.130015    11.00000    0.05577    0.06146 =
         0.04750    0.01106    0.00829    0.00570
AFIX  43
H2BA  2    0.394685    0.108501   -0.101177    11.00000   -1.20000
AFIX   0
C3B   1    0.412132    0.162933   -0.193482    11.00000    0.05358    0.07125 =
         0.05317   -0.00042    0.01417    0.00588
AFIX  43
H3BA  2    0.469043    0.128764   -0.206712    11.00000   -1.20000
AFIX   0
C4B   1    0.374359    0.224832   -0.237696    11.00000    0.05008    0.07547 =
         0.04427    0.00666    0.00977   -0.00693
C5B   1    0.288933    0.274085   -0.216586    11.00000    0.06276    0.06007 =
         0.05314    0.01582    0.01267   -0.00196
AFIX  43
H5BA  2    0.261230    0.315829   -0.245442    11.00000   -1.20000
AFIX   0
C6B   1    0.243648    0.262648   -0.153384    11.00000    0.06144    0.05611 =
         0.05448    0.00806    0.01638    0.00386
AFIX  43
H6BA  2    0.186826    0.296793   -0.140025    11.00000   -1.20000
AFIX   0
C7B   1    0.222805    0.124381    0.054618    11.00000    0.04579    0.04989 =
         0.04414    0.00261    0.00735    0.00098
C8B   1    0.272247    0.068056    0.109948    11.00000    0.05123    0.04742 =
         0.04185    0.00063    0.00325   -0.00501
C9B   1    0.388276    0.024460    0.102504    11.00000    0.05993    0.06030 =
         0.04602    0.00637    0.00974    0.00442
AFIX 137
H9BA  2    0.378278   -0.027579    0.114874    11.00000   -1.50000
H9BB  2    0.460305    0.045397    0.134498    11.00000   -1.50000
H9BC  2    0.400427    0.027692    0.053380    11.00000   -1.50000
AFIX   0
C10B  1    0.192289   -0.007211    0.266566    11.00000    0.05728    0.05693 =
         0.04203    0.00159    0.01195   -0.00143
C11B  1    0.262043   -0.049229    0.330966    11.00000    0.05153    0.05306 =
         0.04045    0.00582    0.00739   -0.00229
C12B  1    0.191369   -0.093404    0.369110    11.00000    0.04757    0.07107 =
         0.05228    0.01123    0.00684   -0.00680
AFIX  43
H12B  2    0.105022   -0.098278    0.351887    11.00000   -1.20000
AFIX   0
C13B  1    0.245922   -0.130044    0.431625    11.00000    0.05607    0.06408 =
         0.05249    0.01472    0.01028   -0.01010
AFIX  43
H13A  2    0.196931   -0.159910    0.456031    11.00000   -1.20000
AFIX   0
C14B  1    0.373837   -0.122544    0.458340    11.00000    0.05689    0.04581 =
         0.04391    0.00452    0.00735    0.00276
C15B  1    0.446448   -0.080091    0.420676    11.00000    0.04586    0.06956 =
         0.05659    0.01080    0.00444   -0.00092
AFIX  43
H15A  2    0.532961   -0.075933    0.437686    11.00000   -1.20000
AFIX   0
C16B  1    0.389967   -0.043504    0.357176    11.00000    0.05227    0.06609 =
         0.05264    0.01406    0.01184   -0.00476
AFIX  43
H16A  2    0.439246   -0.014738    0.332011    11.00000   -1.20000
AFIX   0
C17B  1    0.550453   -0.152347    0.551762    11.00000    0.07198    0.08240 =
         0.06986    0.02321   -0.01294   -0.00155
AFIX 137
H17A  2    0.569232   -0.177326    0.597948    11.00000   -1.50000
H17B  2    0.573431   -0.099933    0.557767    11.00000   -1.50000
H17C  2    0.597346   -0.175714    0.519292    11.00000   -1.50000
AFIX   0
C18B  1    0.421742    0.237996   -0.307217    11.00000    0.07615    0.11646 =
         0.05646    0.01978    0.02323    0.00178
AFIX 137
H18D  2    0.455839    0.288168   -0.307015    11.00000   -1.50000
H18E  2    0.353157    0.232455   -0.347865    11.00000   -1.50000
H18F  2    0.486300    0.201719   -0.310890    11.00000   -1.50000
HKLF 4
REM  drhatem3_0m in P2(1)/n
REM R1 =  0.0498 for   4034 Fo > 4sig(Fo)  and  0.0825 for all   6634 data
REM    473 parameters refined using      0 restraints
END
WGHT      0.0724      0.0000
REM Highest difference peak  0.205,  deepest hole -0.266,  1-sigma level  0.058
Q1    1   0.6641  0.1927  0.0732  11.00000  0.05    0.21
Q2    1   0.8404 -0.2445  0.4189  11.00000  0.05    0.19
Q3    1   0.3190  0.2608 -0.0262  11.00000  0.05    0.17
Q4    1   0.9822 -0.0165  0.4754  11.00000  0.05    0.17
Q5    1   0.1409  0.2598  0.0856  11.00000  0.05    0.17
Q6    1   0.5289  0.2375 -0.3045  11.00000  0.05    0.17
Q7    1   0.6794 -0.2363  0.5151  11.00000  0.05    0.16
Q8    1   0.5809  0.1173  0.0325  11.00000  0.05    0.16
Q9    1   0.0789  0.1321  0.0348  11.00000  0.05    0.16
Q10   1   0.1765 -0.2043  0.4364  11.00000  0.05    0.16
Q11   1   0.3193 -0.0014  0.0250  11.00000  0.05    0.16
Q12   1   0.5560 -0.0353  0.4842  11.00000  0.05    0.16
Q13   1   1.0355 -0.1755  0.6281  11.00000  0.05    0.16
Q14   1   0.6924  0.0245  0.0152  11.00000  0.05    0.16
Q15   1   0.4268 -0.0981  0.2830  11.00000  0.05    0.16
Q16   1   0.7589  0.0348 -0.0297  11.00000  0.05    0.15
Q17   1   0.5036  0.0036  0.4490  11.00000  0.05    0.15
Q18   1   0.9635 -0.2263  0.5342  11.00000  0.05    0.15
Q19   1   0.9279  0.3567 -0.3031  11.00000  0.05    0.15
Q20   1   1.0000  0.0000  0.0000  10.50000  0.05    0.15
;
