# Supplementary material for: (1Z,2E)-N′-{2-Chloro-1-methyl-2-[2-(4-methyl­phen­yl)hydrazin-1-yl­idene]ethyl­idene}-4-meth­oxy­benzohydrazide
Source: Acta Crystallogr Sect E Struct Rep Online. 2012 Mar 3;68(Pt 4):o926. doi: 10.1107/S1600536812008367 (PMC3343910; doi:10.1107/S1600536812008367)
Supplement: Supplementary file 2 [file e-68-0o926-Isup2.hkl]

#
# h,k,l, Fc-squared, Fo-squared, sigma(Fo-squared) and status flag
#
data_I
_shelx_title ' drhatem3_0m in P2(1)/n'
_shelx_refln_list_code          4
_shelx_F_calc_maximum      379.52
_exptl_crystal_F_000      1504.00
_reflns_d_resolution_high  0.8161
 
loop_
 _symmetry_equiv_pos_as_xyz
 'x, y, z'
 '-x+1/2, y+1/2, -z+1/2'
 '-x, -y, -z'
 'x-1/2, -y-1/2, z-1/2'
 
_cell_length_a    10.8081
_cell_length_b    17.6741
_cell_length_c    18.8074
_cell_angle_alpha  90.000
_cell_angle_beta  101.292
_cell_angle_gamma  90.000
 
_shelx_F_squared_multiplier     1.000
 
loop_
 _refln_index_h
 _refln_index_k
 _refln_index_l
 _refln_F_squared_calc
 _refln_F_squared_meas
 _refln_F_squared_sigma
 _refln_observed_status
   2   0   0    77684.62    64556.59   1066.40 o
   4   0   0     1542.73     1556.10     44.05 o
   6   0   0    51255.77    49995.96    446.94 o
   8   0   0      510.00      606.67     41.47 o
  10   0   0      542.71      461.15     28.53 o
  12   0   0       53.52       14.03     12.58 o
   1   1   0       35.47       48.72      4.65 o
   2   1   0     2937.55     2611.87     56.67 o
   3   1   0     1381.95     1342.77     40.12 o
   4   1   0      896.82      839.52     22.55 o
   5   1   0     1324.37     1382.33     57.98 o
   6   1   0      152.07      129.07     16.37 o
   7   1   0       12.29        3.18     14.79 o
   8   1   0      571.27      490.62     23.32 o
   9   1   0       32.12       30.01      9.32 o
  10   1   0      188.02      200.06     10.47 o
  11   1   0        7.33        6.59      8.83 o
  12   1   0       52.40       57.24     22.86 o
   0   2   0      709.36      705.36     23.24 o
   1   2   0      549.17      526.83     22.15 o
   2   2   0    11006.76     9301.36    251.18 o
   3   2   0     3593.49     3309.81     79.82 o
   4   2   0     1392.51     1555.16     55.32 o
   5   2   0      378.46      416.28     15.23 o
   6   2   0      181.21      170.92     17.18 o
   7   2   0      233.70      231.22     30.03 o
   8   2   0        3.66       11.57     12.41 o
   9   2   0       65.45       73.07      9.64 o
  10   2   0        4.57        8.07      8.88 o
  11   2   0        1.41       -2.60      9.80 o
  12   2   0        2.95        1.73     15.32 o
   1   3   0      935.72      819.12     21.97 o
   2   3   0    21841.75    19809.68    250.78 o
   3   3   0      188.35      183.52     23.32 o
   5   3   0       60.01       57.79      9.43 o
   6   3   0       45.26       39.02     14.42 o
   7   3   0      244.78      257.05     25.23 o
   8   3   0       30.55       33.11     10.39 o
   9   3   0       36.85       37.05     10.91 o
  10   3   0        8.02        4.88     10.99 o
  11   3   0        7.49       -9.45     11.28 o
  12   3   0       10.72       20.92     11.62 o
   0   4   0       93.75       64.12     13.42 o
   1   4   0     1184.82     1148.24     30.44 o
   2   4   0     8621.64     7790.89    115.09 o
   3   4   0      344.40      388.59     36.20 o
   4   4   0     1077.18     1166.63     41.14 o
   5   4   0      210.14      230.78     13.54 o
   6   4   0        2.62       -6.11     14.13 o
   7   4   0      249.91      264.14     19.21 o
   8   4   0      141.69      148.63     12.73 o
   9   4   0        6.30        7.89     11.42 o
  10   4   0       17.38       18.10     11.62 o
  11   4   0       20.43       15.07     12.35 o
  12   4   0        0.28       -7.98     10.56 o
   1   5   0      542.06      397.12     46.16 o
   2   5   0     3107.89     2956.23    178.56 o
   3   5   0      317.21      298.85     26.21 o
   4   5   0     3791.04     3754.36     91.92 o
   5   5   0       23.36       16.13     10.19 o
   6   5   0      176.62      156.41     13.36 o
   7   5   0       48.32       54.27     15.63 o
   8   5   0      364.95      368.99     14.55 o
   9   5   0        2.85       13.10     10.76 o
  10   5   0       44.06       61.01     12.11 o
  11   5   0        0.62       -5.49     11.06 o
  12   5   0        1.65       24.37     10.43 o
   0   6   0    20489.50    19735.19    371.49 o
   1   6   0       61.07       74.55     10.25 o
   2   6   0     1697.85     1605.66     91.68 o
   3   6   0      853.75      820.26     46.36 o
   4   6   0     1955.76     1853.09     63.20 o
   5   6   0       15.34       24.07     19.19 o
   6   6   0     4890.83     4640.30     57.99 o
   7   6   0       10.79       13.35     21.61 o
   8   6   0       13.34       -3.19     10.22 o
   9   6   0        2.21       -1.82     12.46 o
  10   6   0      229.64      292.09     17.39 o
  11   6   0        7.94       -1.84     10.23 o
  12   6   0      194.45      187.34     37.12 o
   1   7   0      163.97      194.39     15.86 o
   2   7   0     3136.09     2642.41    108.95 o
   3   7   0      201.01      190.20     18.03 o
   4   7   0      407.85      323.40     22.66 o
   5   7   0       21.52       17.82     15.60 o
   6   7   0        8.14       12.24     13.35 o
   7   7   0       38.14       36.47      9.56 o
   8   7   0     1157.25     1266.51     34.62 o
   9   7   0       10.71        9.44     12.29 o
  10   7   0      136.27      159.76     13.13 o
  11   7   0       25.58       23.37     13.52 o
  12   7   0       88.41       87.73      9.47 o
   0   8   0     1486.82     1480.20     39.37 o
   1   8   0      872.75      748.59     24.59 o
   2   8   0      839.49      797.03     30.79 o
   3   8   0     1238.76     1179.39     40.69 o
   4   8   0      268.11      274.70     27.58 o
   5   8   0       12.48        7.14     17.30 o
   6   8   0       36.09       28.83     17.49 o
   7   8   0      197.78      221.60     11.65 o
   8   8   0      119.43      133.67     14.07 o
   9   8   0        7.20        7.84     11.85 o
  10   8   0      203.25      156.78     12.33 o
  11   8   0        0.65       -3.31      9.30 o
  12   8   0        6.52        6.48      8.28 o
   1   9   0     2542.38     2584.39     78.41 o
   2   9   0      751.63      707.39     32.35 o
   3   9   0      207.35      244.96     24.74 o
   4   9   0       50.25       46.13     19.07 o
   5   9   0      346.96      346.83     29.55 o
   6   9   0      598.88      599.52     21.31 o
   7   9   0      215.78      207.16     11.58 o
   8   9   0        1.29        1.89     12.26 o
   9   9   0       10.65        1.78     11.65 o
  10   9   0       73.76       55.68     13.04 o
  11   9   0       42.20       34.72     11.12 o
   0  10   0     1198.42     1144.56     83.28 o
   1  10   0       17.46       11.83     12.32 o
   2  10   0      572.22      661.38     46.91 o
   3  10   0      541.45      570.57     86.17 o
   4  10   0      118.73      115.41     23.52 o
   5  10   0      171.96      213.95     35.77 o
   6  10   0      524.25      512.44     25.64 o
   7  10   0       45.92       42.91     12.63 o
   8  10   0        4.04        2.56     12.42 o
   9  10   0        1.18       -6.80     10.98 o
  10  10   0       16.05       22.35     10.93 o
  11  10   0        5.26       21.11      8.14 o
   1  11   0     1546.18     1554.35     85.80 o
   2  11   0       27.02       15.77     15.21 o
   3  11   0      434.12      420.76     32.92 o
   4  11   0       57.27       57.75     28.97 o
   5  11   0      223.63      229.88     18.00 o
   6  11   0      311.01      299.29     19.21 o
   7  11   0       26.26       35.16     12.44 o
   8  11   0      277.96      289.43     18.58 o
   9  11   0       10.30       14.72     11.25 o
  10  11   0       39.64       47.41     10.24 o
  11  11   0        0.10       -4.36      9.40 o
   0  12   0     1454.05     1580.27     68.39 o
   1  12   0       62.84       72.83     18.69 o
   2  12   0      851.14      797.95     44.16 o
   3  12   0       28.80       56.55     26.92 o
   4  12   0      506.29      506.46     21.59 o
   5  12   0        0.24        5.85     14.61 o
   6  12   0      226.18      205.43     15.89 o
   7  12   0      204.99      209.64     17.10 o
   8  12   0      349.49      359.90     20.34 o
   9  12   0        1.60       -6.78     10.80 o
  10  12   0       22.41       29.39      8.73 o
   1  13   0      439.90      396.46     28.79 o
   2  13   0      158.62      150.14     21.68 o
   3  13   0       38.13       38.21     14.43 o
   4  13   0        5.80        0.62     13.92 o
   5  13   0        3.18        2.80     13.36 o
   6  13   0       44.08       37.64     15.19 o
   7  13   0      332.12      327.93     24.12 o
   8  13   0      106.46      115.86     13.56 o
   9  13   0        0.65        2.57     10.49 o
  10  13   0        5.93       -0.31     11.71 o
   0  14   0      289.22      360.42     41.36 o
   1  14   0       29.83       34.36     13.79 o
   2  14   0      149.47      144.60     16.38 o
   3  14   0        0.53       -2.64     14.24 o
   4  14   0      457.23      416.40     20.51 o
   5  14   0        4.81        5.79     13.36 o
   6  14   0      121.95      110.14     16.44 o
   7  14   0        9.82        8.99     15.04 o
   8  14   0        3.61       -4.24     15.33 o
   9  14   0      153.54      180.25     31.43 o
   1  15   0      181.05      197.57     18.86 o
   2  15   0      768.69      779.07     55.30 o
   3  15   0       16.61       15.44     13.41 o
   4  15   0       71.94       66.61     15.01 o
   5  15   0      135.23      130.98     15.92 o
   6  15   0      118.62       96.35     18.58 o
   7  15   0       74.82       87.53     17.81 o
   8  15   0      263.35      291.37     36.61 o
   9  15   0        5.80        7.08     11.20 o
   0  16   0      305.09      319.21     26.54 o
   1  16   0      348.94      320.23     24.46 o
   2  16   0      925.75      897.10     99.94 o
   3  16   0       40.42       44.14     17.98 o
   4  16   0      590.45      550.98     21.75 o
   5  16   0       27.18       23.13     15.37 o
   6  16   0      119.47      104.81     15.77 o
   7  16   0      144.40      128.96     16.76 o
   8  16   0      112.28      105.97     18.22 o
   1  17   0       27.46       22.61     14.07 o
   2  17   0       15.02       26.93     17.56 o
   3  17   0       23.80       24.57     15.72 o
   4  17   0        7.29       14.46     15.15 o
   5  17   0       29.01       40.94     15.07 o
   6  17   0       21.63       30.45     13.32 o
   7  17   0       16.80       17.25     14.54 o
   0  18   0       53.03       31.22     22.59 o
   1  18   0       43.46       55.14     31.40 o
   2  18   0       28.29       43.58     14.56 o
   3  18   0      112.21       88.33     22.11 o
   4  18   0       17.85       40.31     24.26 o
   5  18   0        5.82        8.84     17.33 o
   6  18   0       57.77       74.04     16.55 o
   7  18   0       10.83       30.65     31.74 o
   1  19   0       74.03       72.84     15.85 o
   2  19   0       12.52       21.69     13.50 o
   3  19   0        5.08       11.30     13.07 o
   4  19   0        7.12       18.94     15.20 o
   5  19   0       28.39       26.74     34.03 o
   6  19   0        0.02       -1.01     12.67 o
   0  20   0      226.02      245.86     24.86 o
   1  20   0       86.55      107.79     15.20 o
   2  20   0       18.88       36.84     14.11 o
   3  20   0        3.83       11.88     15.95 o
   4  20   0        2.82        8.88     14.54 o
   1  21   0       40.46       40.80     17.83 o
   2  21   0       47.28       64.62     17.47 o
 -11   0   1        6.01      -11.78     13.71 o
  -9   0   1        1.19        5.69     14.85 o
  -7   0   1      268.14      258.36     29.90 o
  -5   0   1       28.55        9.51     17.81 o
  -3   0   1     6724.06     6644.41    117.55 o
  -1   0   1        0.66       46.46      5.67 o
   3   0   1      577.35      614.76     29.68 o
   5   0   1     5311.67     5758.05     89.51 o
   7   0   1       68.07       59.44     22.87 o
   9   0   1        8.08        3.28     12.39 o
  11   0   1        2.74        2.54     11.68 o
 -12   1   1       38.22       27.84     13.47 o
 -11   1   1        0.86       -5.33     10.06 o
 -10   1   1        4.46       -2.07     10.43 o
  -9   1   1        2.48        0.24     10.08 o
  -8   1   1        0.99       -1.57     16.93 o
  -7   1   1      182.15      190.77     19.53 o
  -6   1   1      504.31      516.83     23.88 o
  -5   1   1       56.37       46.42      9.89 o
  -4   1   1     2103.76     2127.70     54.02 o
  -3   1   1     1023.15      937.65     29.91 o
  -2   1   1      852.33      714.35     12.88 o
  -1   1   1      654.96      619.65      8.23 o
   0   1   1      878.64      809.78     20.07 o
   1   1   1       66.50       79.61      4.55 o
   2   1   1    18126.56    19233.55    335.41 o
   3   1   1     3500.65     3250.99     77.14 o
   4   1   1       16.46       17.02     10.00 o
   5   1   1        6.43        3.42      9.38 o
   6   1   1     1919.51     1910.33     41.93 o
   7   1   1      245.12      246.36     20.41 o
   8   1   1      834.47      885.45     23.45 o
   9   1   1       84.13       89.79      9.23 o
  10   1   1      997.10      869.70     26.29 o
  11   1   1        0.81        7.72      8.39 o
  12   1   1       87.66       44.47      9.57 o
 -12   2   1       26.96       18.53     12.63 o
 -11   2   1       30.31       32.06     13.69 o
 -10   2   1      404.19      398.44     20.00 o
  -9   2   1       15.80       16.07     10.79 o
  -8   2   1       76.36       66.79     15.59 o
  -7   2   1       13.75       23.96     16.35 o
  -6   2   1     1406.19     1446.89     54.96 o
  -5   2   1       17.92       30.52     10.57 o
  -4   2   1     2605.95     2472.17     38.74 o
  -3   2   1     1569.90     1599.45     28.30 o
  -2   2   1     4712.70     4527.13     39.94 o
  -1   2   1      694.27      612.78      9.74 o
   0   2   1      457.57      696.76     18.66 o
   1   2   1      136.53      165.95     24.12 o
   2   2   1     4082.00     3758.77     41.18 o
   3   2   1      207.11      194.01     11.76 o
   4   2   1      476.19      474.83     35.89 o
   5   2   1       33.63       47.11     10.27 o
   6   2   1       88.77       53.87     20.30 o
   7   2   1       11.53       10.56     15.14 o
   8   2   1      489.91      501.23     21.64 o
   9   2   1       49.96       42.82      8.90 o
  10   2   1       43.04       63.73      8.54 o
  11   2   1        1.71       -8.47      8.47 o
  12   2   1       70.08       55.63     11.35 o
 -12   3   1        0.90       17.78     11.84 o
 -11   3   1       51.40       56.91     13.78 o
 -10   3   1      791.13      718.46     43.43 o
  -9   3   1       17.73       42.03     13.04 o
  -8   3   1      215.16      179.14     13.74 o
  -7   3   1       16.26       26.87     16.61 o
  -6   3   1     4777.29     5133.60    162.85 o
  -5   3   1       11.44       22.31     12.97 o
  -4   3   1     3933.76     3953.14     54.84 o
  -3   3   1     5475.04     5205.96     76.47 o
  -2   3   1      915.12      912.76     27.32 o
  -1   3   1      173.86      131.00      8.23 o
   0   3   1    22879.75    20497.41    223.79 o
   1   3   1      570.82      556.85     15.09 o
   2   3   1    34993.13    27981.71   1521.00 o
   3   3   1     2528.87     2496.62     77.93 o
   5   3   1      220.45      216.31     16.74 o
   6   3   1      468.56      484.50     23.11 o
   7   3   1        2.12        7.53     15.19 o
   8   3   1      590.03      555.38     19.41 o
   9   3   1       42.12       48.37      8.79 o
  10   3   1        4.45       -0.17      9.17 o
  11   3   1       41.12       36.66     15.09 o
  12   3   1       83.90      113.89     15.72 o
 -12   4   1       14.24        3.18     11.54 o
 -11   4   1        9.22       15.79     12.18 o
 -10   4   1       26.24       16.81     12.34 o
  -9   4   1        9.39        5.94     10.97 o
  -8   4   1      370.61      349.08     13.14 o
  -7   4   1        0.77      -14.55     14.81 o
  -6   4   1      587.55      696.62     26.83 o
  -5   4   1      926.67      917.05     24.04 o
  -4   4   1     2890.45     2682.19     53.99 o
  -3   4   1     1135.18     1101.18     31.23 o
  -2   4   1     4217.69     4075.04     98.48 o
  -1   4   1      380.50      370.07     19.25 o
   0   4   1     7772.99     7719.84     82.08 o
   1   4   1     1781.37     1565.63     28.63 o
   2   4   1    21121.93    19903.21    366.23 o
   4   4   1      174.93      231.34     24.51 o
   5   4   1       29.27       31.21     12.36 o
   6   4   1      105.31      133.36     13.14 o
   7   4   1        0.31        9.23     14.74 o
   8   4   1      937.34      992.72     40.51 o
   9   4   1       40.56       31.98     11.06 o
  10   4   1       12.89       29.87     10.66 o
  11   4   1        2.62       -0.31     10.87 o
  12   4   1      116.93      104.52     13.51 o
 -12   5   1        8.80        4.33     14.23 o
 -11   5   1        8.84       15.34     12.55 o
 -10   5   1       10.51        5.89     12.04 o
  -9   5   1        1.60       -1.44     10.37 o
  -8   5   1        0.41       -8.91     10.08 o
  -7   5   1       65.16       64.81     22.03 o
  -6   5   1     1838.04     1709.76     79.12 o
  -5   5   1      307.73      270.80     30.78 o
  -4   5   1     2326.03     2261.17     63.82 o
  -3   5   1      891.35      884.88     38.11 o
  -2   5   1    14937.32    14721.83    141.97 o
  -1   5   1       10.63        4.99      9.40 o
   0   5   1    18003.74    16820.38    223.37 o
   1   5   1        5.86        4.02      9.73 o
   2   5   1      231.15      145.18     26.85 o
   3   5   1     1823.61     1521.68     41.73 o
   5   5   1      387.04      367.51     15.78 o
   6   5   1        3.23        0.21     10.60 o
   7   5   1        0.30        3.64     16.09 o
   8   5   1       52.67       81.48     10.88 o
   9   5   1        1.59      -10.32     10.96 o
  10   5   1      458.19      469.00     21.87 o
  11   5   1        9.98        3.36     10.47 o
  12   5   1       55.39       62.72     14.68 o
 -12   6   1        8.26       17.62     10.33 o
 -11   6   1        9.92       -2.38     10.83 o
 -10   6   1       58.48       54.54     12.42 o
  -9   6   1        1.52        1.15     10.43 o
  -8   6   1        7.16        8.67     10.24 o
  -7   6   1       28.47       12.73     21.39 o
  -6   6   1      165.75      212.97     18.25 o
  -5   6   1      269.80      312.15     29.18 o
  -4   6   1      779.10      757.27     42.86 o
  -3   6   1      147.87      156.15     23.76 o
  -2   6   1     4016.09     3936.93     77.02 o
  -1   6   1      417.46      341.66     24.37 o
   0   6   1     6812.09     6725.93    109.92 o
   1   6   1      704.39      627.93     34.19 o
   2   6   1       10.64        8.14      9.82 o
   3   6   1      484.78      504.79     57.37 o
   4   6   1      227.99      167.22     17.78 o
   5   6   1        2.30        3.57     12.04 o
   6   6   1     1315.31     1187.59     48.61 o
   7   6   1        1.95        2.23     12.10 o
   8   6   1       42.81       41.81     10.44 o
   9   6   1       13.29        8.43     10.71 o
  10   6   1       87.84       97.39     11.99 o
  11   6   1       11.92       14.17     10.05 o
  12   6   1        3.78       18.94      8.95 o
 -12   7   1        1.33        4.86      9.32 o
 -11   7   1        0.02      -10.29     10.29 o
 -10   7   1       41.23       28.21     11.59 o
  -9   7   1       16.54       15.58      9.96 o
  -8   7   1       15.16       15.26      9.83 o
  -7   7   1      431.83      448.96     16.98 o
  -6   7   1      378.67      356.75     29.50 o
  -5   7   1        9.27        4.18     20.78 o
  -4   7   1      137.17      202.09     29.36 o
  -3   7   1     1620.40     1759.50     66.32 o
  -2   7   1      746.79      724.83     45.78 o
  -1   7   1      320.67      309.02     14.41 o
   0   7   1       29.17       35.95      8.35 o
   1   7   1        4.99        6.07      8.21 o
   2   7   1        3.02        6.64     11.94 o
   3   7   1      269.01      278.43     21.16 o
   4   7   1     1359.22     1238.89     58.84 o
   5   7   1       23.60       22.28     13.83 o
   6   7   1      123.07      130.86     17.95 o
   7   7   1        7.07       10.79     10.02 o
   8   7   1        4.26        7.60     11.82 o
   9   7   1       21.98       29.72     11.23 o
  10   7   1      184.26      192.36     14.90 o
  11   7   1        7.84        3.80      9.38 o
  12   7   1        6.34        8.91      8.40 o
 -12   8   1       17.34       33.25      8.99 o
 -11   8   1       14.65        9.95      9.97 o
 -10   8   1      250.33      274.75     15.75 o
  -9   8   1       51.18       37.78     12.51 o
  -8   8   1      103.97       88.36     10.74 o
  -7   8   1      257.60      269.15     11.07 o
  -6   8   1       81.75       66.88     15.33 o
  -5   8   1       20.76       29.26     17.41 o
  -4   8   1     2626.86     2389.89     52.41 o
  -3   8   1       26.83       41.16     14.58 o
  -2   8   1      375.80      451.22     31.57 o
  -1   8   1     1179.86     1146.92     27.61 o
   0   8   1      816.24      755.37     41.50 o
   1   8   1     1570.27     1495.20     28.35 o
   2   8   1       95.89      162.48     17.88 o
   3   8   1       82.32       89.49     17.25 o
   4   8   1        1.85        4.19     16.09 o
   5   8   1       56.64       53.95     15.79 o
   6   8   1        4.15       -3.47     20.21 o
   7   8   1       96.95      100.96     16.08 o
   8   8   1       12.86       14.45     12.00 o
   9   8   1       18.76       12.38     11.68 o
  10   8   1        0.24       -4.27     10.03 o
  11   8   1        0.46        4.15      9.01 o
 -11   9   1        1.38       16.89      8.97 o
 -10   9   1       64.75       56.91     11.14 o
  -9   9   1      199.15      190.49     14.78 o
  -8   9   1       66.34       76.12     10.91 o
  -7   9   1      102.58      112.71     10.36 o
  -6   9   1      789.61      816.85     26.44 o
  -5   9   1      320.44      348.04     28.51 o
  -4   9   1       79.50       92.88     19.87 o
  -3   9   1       61.92       55.65     17.35 o
  -2   9   1      546.73      508.69     23.32 o
  -1   9   1        0.91        0.83     10.72 o
   0   9   1     5791.13     5979.12     65.04 o
   1   9   1      148.16      134.58     14.46 o
   2   9   1      677.30      746.54     27.17 o
   3   9   1      339.06      287.90     25.26 o
   4   9   1     1065.37     1081.62     52.79 o
   5   9   1       30.38       29.45     16.86 o
   6   9   1      291.60      273.51     15.57 o
   7   9   1       26.29       10.70     11.30 o
   8   9   1      121.31      108.58     12.93 o
   9   9   1       49.85       56.62     11.70 o
  10   9   1       83.17       83.30     11.18 o
  11   9   1        6.23       45.37     24.15 o
 -11  10   1       13.96       57.13     24.46 o
 -10  10   1       15.83       21.20     10.53 o
  -9  10   1       51.71       45.88     11.96 o
  -8  10   1      979.41      977.19     44.94 o
  -7  10   1        6.84       15.46      9.96 o
  -6  10   1      204.53      211.80     11.98 o
  -5  10   1       16.02        4.20     23.00 o
  -4  10   1     1541.16     1631.85    164.31 o
  -3  10   1      964.43     1047.88     81.01 o
  -2  10   1     3106.76     3099.08     50.68 o
  -1  10   1       35.84       62.44     14.08 o
   0  10   1      246.14      240.69     17.51 o
   1  10   1        0.32        3.15     12.66 o
   2  10   1     4974.84     4849.66     92.63 o
   3  10   1      633.79      619.94     35.81 o
   4  10   1       61.30       55.37     22.36 o
   5  10   1       30.78       29.82     21.43 o
   6  10   1      103.69       95.04     12.42 o
   7  10   1       26.74       22.44     11.63 o
   8  10   1      136.44      133.30     13.40 o
   9  10   1       92.93      115.30     12.55 o
  10  10   1       38.54       39.15     10.38 o
  11  10   1       11.74       14.34     10.43 o
 -11  11   1       18.91       17.19      8.18 o
 -10  11   1       36.60       22.07     10.01 o
  -9  11   1       10.13       19.17     11.61 o
  -8  11   1       31.70       29.07     11.98 o
  -7  11   1      111.20       92.55     13.74 o
  -6  11   1       64.60       61.46     12.44 o
  -5  11   1      100.01       91.68     11.91 o
  -4  11   1      177.51      229.82     35.12 o
  -3  11   1       84.77      104.77     23.59 o
  -2  11   1      778.39      885.30     36.70 o
  -1  11   1        9.55       13.56     13.56 o
   0  11   1     1211.85     1179.18     62.90 o
   1  11   1       67.54       55.02     15.97 o
   2  11   1        4.51        6.58     18.92 o
   3  11   1      101.82       95.68     23.64 o
   4  11   1      556.12      594.84     48.19 o
   5  11   1      269.66      283.05     16.92 o
   6  11   1     1598.50     1571.07     47.50 o
   7  11   1       11.06       -1.47     11.60 o
   8  11   1      334.70      342.86     19.73 o
   9  11   1        1.07       -8.31     11.12 o
  10  11   1       87.41       95.48      9.94 o
 -10  12   1        1.28        9.56      9.20 o
  -9  12   1      149.53      137.15     25.71 o
  -8  12   1      450.54      420.36     31.12 o
  -7  12   1        0.84       11.87     12.59 o
  -6  12   1       17.21       21.52     12.76 o
  -5  12   1        0.41       -2.63     16.12 o
  -4  12   1     1437.43     1456.92     57.00 o
  -3  12   1      439.82      494.49     44.37 o
  -2  12   1      154.79      156.96     26.29 o
  -1  12   1      274.25      260.90     34.46 o
   0  12   1       21.57       32.52     16.38 o
   1  12   1       33.36       32.50     17.60 o
   2  12   1      985.23     1001.83     50.26 o
   3  12   1       86.68       94.12     29.19 o
   4  12   1      768.26      747.62     24.20 o
   5  12   1       22.83       36.63     13.74 o
   6  12   1       77.26       69.89     14.89 o
   7  12   1       56.89       33.29     11.72 o
   8  12   1        4.58        9.34     11.61 o
   9  12   1        0.15       -4.09     10.75 o
  10  12   1       51.39       53.17      8.92 o
 -10  13   1        0.19        2.21      8.05 o
  -9  13   1        4.99        6.82     10.42 o
  -8  13   1        1.41        1.62     11.65 o
  -7  13   1       23.43       14.71     12.09 o
  -6  13   1       63.66       70.97     16.05 o
  -5  13   1      142.54      124.27     22.20 o
  -4  13   1      136.59      155.15     19.07 o
  -3  13   1        0.24       -2.24     13.90 o
  -2  13   1      543.23      522.68     32.94 o
  -1  13   1      265.35      275.55     25.91 o
   0  13   1      206.25      208.10     23.62 o
   1  13   1      820.19      832.82     76.49 o
   2  13   1        9.37       22.73     15.30 o
   3  13   1      777.12      813.45     31.97 o
   4  13   1      419.94      408.53     20.22 o
   5  13   1      148.54      147.96     15.59 o
   6  13   1      658.09      646.48     33.92 o
   7  13   1       63.42       56.00     14.28 o
   8  13   1        0.35       -5.82     16.20 o
   9  13   1       29.43       34.55     10.84 o
  10  13   1       17.96       23.39     11.78 o
  -9  14   1       14.75       10.35      9.73 o
  -8  14   1       55.73       53.03     13.01 o
  -7  14   1       29.62       25.99     15.44 o
  -6  14   1      543.21      485.55     22.19 o
  -5  14   1       72.06       63.22     17.41 o
  -4  14   1      174.92      188.10     19.94 o
  -3  14   1        9.17       11.38     14.33 o
  -2  14   1       58.54       58.65     15.09 o
  -1  14   1       45.59       48.93     14.26 o
   0  14   1       87.24       84.66     19.52 o
   1  14   1        3.83        4.57     13.15 o
   2  14   1       42.93       45.73     13.91 o
   3  14   1        5.24        9.78     13.95 o
   4  14   1      395.67      389.52     37.41 o
   5  14   1        7.25        6.90     14.03 o
   6  14   1       26.52       37.12     14.51 o
   7  14   1        0.14        6.51     16.33 o
   8  14   1        2.98       11.04     13.34 o
   9  14   1        0.19        4.31     12.03 o
  -9  15   1        0.15      -10.06     11.21 o
  -8  15   1        2.42       19.33     12.63 o
  -7  15   1        8.26       14.19     16.18 o
  -6  15   1      465.40      389.02     25.45 o
  -5  15   1      127.98      104.93     18.05 o
  -4  15   1       18.87        8.28     16.67 o
  -3  15   1      257.10      246.96     23.09 o
  -2  15   1     1107.53     1127.21     58.29 o
  -1  15   1        7.83        7.42     16.24 o
   0  15   1       36.76       28.91     15.83 o
   1  15   1        0.39       -8.88     15.92 o
   2  15   1      752.64      766.45     61.01 o
   3  15   1       21.01       18.42     13.49 o
   4  15   1     1492.45     1423.27     31.50 o
   5  15   1       20.32       14.57     12.57 o
   6  15   1       71.80       64.27     13.57 o
   7  15   1       45.08       29.45     13.72 o
   8  15   1       22.16       16.37     12.46 o
   9  15   1        0.07        9.34     10.96 o
  -8  16   1       95.49      107.15     20.91 o
  -7  16   1       26.38       40.82     13.31 o
  -6  16   1       10.40       19.10     14.28 o
  -5  16   1       13.95        7.75     15.02 o
  -4  16   1        2.83        4.79     15.03 o
  -3  16   1      138.34      121.88     18.07 o
  -2  16   1      222.83      231.46     22.26 o
  -1  16   1      561.56      552.12     47.35 o
   0  16   1        8.86       11.45     13.21 o
   1  16   1       44.96       31.22     17.65 o
   2  16   1      514.33      512.35     27.24 o
   3  16   1      162.87      145.07     15.01 o
   4  16   1        8.35        5.80     12.49 o
   5  16   1        5.50        6.96     12.79 o
   6  16   1       45.15       25.32     14.15 o
   7  16   1        1.54       12.66     12.37 o
   8  16   1      249.38      344.44     78.19 o
  -8  17   1       95.16       90.85     20.45 o
  -7  17   1       18.41       19.45     14.81 o
  -6  17   1       79.45       78.22     17.92 o
  -5  17   1       63.81       74.91     20.07 o
  -4  17   1       47.33       64.88     25.17 o
  -3  17   1       50.40       17.54     16.03 o
  -2  17   1       27.02       30.29     16.15 o
  -1  17   1       58.91       57.83     15.27 o
   0  17   1      545.46      538.73     30.23 o
   1  17   1      102.27      110.98     15.54 o
   2  17   1      201.51      190.91     21.13 o
   3  17   1        2.01        9.52     16.42 o
   4  17   1        2.42       -6.32     12.65 o
   5  17   1        8.18        2.82     12.49 o
   6  17   1       37.72       43.32     13.50 o
   7  17   1        4.91       -2.77     11.30 o
  -7  18   1        7.12       21.07     22.31 o
  -6  18   1        3.00       -0.18     15.55 o
  -5  18   1       11.82        1.48     20.97 o
  -4  18   1       48.13       86.51     25.02 o
  -3  18   1       75.23       60.24     43.79 o
  -2  18   1      531.52      474.71     64.70 o
  -1  18   1       11.08       31.10     25.44 o
   0  18   1      375.83      366.76     23.62 o
   1  18   1        2.41       -4.40     13.64 o
   2  18   1       66.95       37.24     14.29 o
   3  18   1        6.74       22.60     18.02 o
   4  18   1       29.23       34.09     14.52 o
   5  18   1        0.08       15.26     16.91 o
   6  18   1       79.06       96.34     18.36 o
   7  18   1        1.35        1.21     31.10 o
  -6  19   1       48.21       66.64     16.48 o
  -5  19   1        0.12       92.45    107.70 o
  -4  19   1        6.62       -1.95     15.66 o
  -3  19   1       25.58       27.15     17.09 o
  -2  19   1       62.98       47.35     14.35 o
  -1  19   1       17.62        8.32     18.65 o
   0  19   1       27.02       41.63     14.74 o
   1  19   1        7.84        6.40     14.32 o
   2  19   1        2.43        6.21     12.87 o
   3  19   1       15.99       18.51     12.61 o
   4  19   1        0.80      -14.34     19.88 o
   5  19   1       15.00       11.95     30.75 o
   6  19   1        2.26        5.76     29.38 o
  -5  20   1        0.01       -1.07     14.24 o
  -4  20   1       18.23        8.43     14.78 o
  -3  20   1        9.86        2.25     16.00 o
  -2  20   1       96.72      102.78     21.19 o
  -1  20   1        6.70       -0.47     13.54 o
   0  20   1      137.51      108.92     15.24 o
   1  20   1       36.98       26.34     13.28 o
   2  20   1       32.21       38.17     13.25 o
   3  20   1       20.23       43.68     12.91 o
   4  20   1       19.21       33.13     14.96 o
  -2  21   1       19.73       31.98     15.89 o
  -1  21   1        5.35      -16.03     16.03 o
   0  21   1       96.62       76.16     18.13 o
   1  21   1        4.27       12.49     17.80 o
 -10   0   2       52.63       23.05     16.18 o
  -8   0   2      627.45      723.84     41.81 o
  -6   0   2     3735.43     3460.23     71.64 o
  -4   0   2      176.20      127.90     18.63 o
  -2   0   2    24487.39    21725.11    304.47 o
   0   0   2     1586.05     1537.35     30.08 o
   2   0   2     6462.62     6764.80    135.25 o
   4   0   2     1973.13     1754.59     60.03 o
   6   0   2       50.16       47.62     17.98 o
   8   0   2      549.52      494.76     17.39 o
  10   0   2       33.92       32.33     11.79 o
  12   0   2        3.67       15.87     12.21 o
 -12   1   2       47.41       58.19     17.36 o
 -11   1   2        0.49      -14.36     14.36 o
 -10   1   2      196.91      220.50     14.10 o
  -9   1   2      169.00      160.06     17.00 o
  -8   1   2      899.21     1013.40     32.31 o
  -7   1   2        1.08        2.72     15.90 o
  -6   1   2       31.95       20.03      6.01 o
  -5   1   2      258.58      219.29     23.85 o
  -4   1   2    18703.24    18941.28    285.33 o
  -3   1   2     3543.57     3493.00     48.56 o
  -2   1   2    23840.45    22488.18    243.91 o
  -1   1   2       22.24       31.29      3.76 o
   0   1   2      139.39      134.20      6.00 o
   1   1   2      210.41      182.88     11.21 o
   2   1   2    53760.18    46793.78    613.84 o
   3   1   2      793.39      749.47     39.70 o
   4   1   2      941.26      906.10     45.57 o
   5   1   2      145.45      126.43     19.83 o
   6   1   2      431.48      448.71     22.22 o
   7   1   2      229.28      224.55     19.62 o
   8   1   2      937.34      968.80     17.34 o
   9   1   2       75.59       61.65      8.68 o
  10   1   2       52.67       46.61      8.22 o
  11   1   2        0.10        3.05      8.19 o
  12   1   2       51.43       54.35     10.92 o
 -12   2   2      269.91      239.37     36.41 o
 -11   2   2        0.72      -12.91     13.82 o
 -10   2   2      148.45      152.10     17.66 o
  -9   2   2       20.07       11.12     12.87 o
  -8   2   2      711.21      704.44     28.39 o
  -7   2   2        0.95       -5.83     16.26 o
  -6   2   2     4118.78     3859.77     53.44 o
  -5   2   2       46.50       84.90     12.94 o
  -4   2   2     2143.37     2215.57     43.97 o
  -3   2   2     6331.21     6208.33     79.20 o
  -2   2   2      801.79      828.63     18.96 o
  -1   2   2       14.40       10.73      3.97 o
   0   2   2     3338.49     3168.28     43.49 o
   1   2   2        8.20       20.02     14.93 o
   2   2   2    13304.48    11913.13    115.87 o
   3   2   2     2929.58     2699.60     43.57 o
   5   2   2      284.40      298.86     17.69 o
   6   2   2      108.50      147.78     30.08 o
   7   2   2       68.63       81.75     16.51 o
   8   2   2       89.80       74.65      8.72 o
   9   2   2       51.90       56.60      8.50 o
  10   2   2       44.54       46.24      7.97 o
  11   2   2      103.43       82.21      8.66 o
  12   2   2       17.75       10.96      9.71 o
 -12   3   2       40.79       53.57     11.36 o
 -11   3   2       29.82       18.79     13.88 o
 -10   3   2       81.43       57.38     18.01 o
  -9   3   2       47.76       63.30     12.27 o
  -8   3   2       33.64       30.22     11.95 o
  -7   3   2        3.12       -1.69     16.14 o
  -6   3   2      635.26      911.98     29.91 o
  -5   3   2      483.06      450.45     14.01 o
  -4   3   2     5027.20     5362.50     83.39 o
  -3   3   2     2764.00     2871.25     29.76 o
  -2   3   2    22247.58    20049.86    135.80 o
  -1   3   2      721.29      572.47     16.96 o
   0   3   2    54930.98    46033.21    487.73 o
   1   3   2       12.82        8.84      6.55 o
   2   3   2    62410.37    55272.70    580.68 o
   3   3   2      325.88      308.09     33.80 o
   4   3   2     5541.14     5452.60    245.12 o
   5   3   2       42.63       36.68     12.46 o
   6   3   2      697.59      791.86     54.50 o
   7   3   2      119.23      108.29     17.18 o
   8   3   2      950.71      875.30     27.41 o
   9   3   2       29.03       36.69      8.52 o
  10   3   2       16.46        6.96      8.25 o
  11   3   2       52.90       63.45     13.01 o
  12   3   2       38.80       33.59      9.79 o
 -12   4   2       12.88       11.15     12.02 o
 -11   4   2        0.08        3.87     13.14 o
 -10   4   2       38.83       40.54     12.15 o
  -9   4   2        6.56        9.00     11.03 o
  -8   4   2      151.13      141.94     11.86 o
  -7   4   2      201.65      215.74     26.05 o
  -6   4   2    12129.93    12618.23    176.86 o
  -5   4   2      833.84      788.78     20.08 o
  -4   4   2     4011.48     4288.42     60.00 o
  -3   4   2     2507.09     2325.05     35.45 o
  -2   4   2     2312.35     2293.60     27.61 o
  -1   4   2     3473.87     3153.38     35.25 o
   0   4   2   144037.09   105177.90   1097.94 o
   1   4   2       71.61       87.08     10.33 o
   2   4   2    34297.93    31082.09    334.87 o
   4   4   2       69.91       66.92     10.43 o
   5   4   2       88.34       75.67     13.75 o
   6   4   2     3589.80     3851.45     58.59 o
   7   4   2       71.44       70.31     13.18 o
   8   4   2      265.89      260.79     11.06 o
   9   4   2      131.65      140.06      9.84 o
  10   4   2       12.80       14.51      8.93 o
  11   4   2       53.39       33.84     10.14 o
  12   4   2        8.73       14.03     13.15 o
 -12   5   2       23.52       38.34     11.80 o
 -11   5   2       17.25       13.23     13.73 o
 -10   5   2      278.93      318.81     15.88 o
  -9   5   2        6.99        7.55     10.32 o
  -8   5   2      933.59      946.42     30.53 o
  -7   5   2       56.06       28.26     21.21 o
  -6   5   2      159.39      215.52     30.95 o
  -5   5   2     2456.95     2399.30     60.92 o
  -4   5   2     6548.46     6515.15    135.08 o
  -3   5   2      361.06      338.80     27.13 o
  -2   5   2     3447.69     3488.72     39.12 o
  -1   5   2     2326.54     2244.90     37.91 o
   0   5   2    14057.91    14101.14    142.97 o
   1   5   2     4998.99     4830.49     69.17 o
   2   5   2     9044.16     8213.64    102.72 o
   3   5   2       35.65       22.09     15.79 o
   4   5   2     1066.51      985.32     47.31 o
   5   5   2      798.86      843.12     23.44 o
   6   5   2       22.85       13.53     13.10 o
   7   5   2      135.68      136.12     29.78 o
   8   5   2      891.69      881.13     24.43 o
   9   5   2        0.73       -1.39     10.54 o
  10   5   2       37.64       40.76     10.44 o
  11   5   2        8.03       20.96     10.08 o
  12   5   2      109.55      109.32      8.42 o
 -12   6   2        7.04       26.00     18.73 o
 -11   6   2        1.29        6.28     13.54 o
 -10   6   2       34.75       26.11     10.60 o
  -9   6   2       43.89       55.67     10.04 o
  -8   6   2      324.55      325.26     13.32 o
  -7   6   2       43.89       35.00     21.96 o
  -5   6   2      121.42       94.22     21.23 o
  -4   6   2      516.39      400.36     32.22 o
  -3   6   2      822.57      763.43     44.05 o
  -2   6   2     4168.06     3788.34     99.51 o
  -1   6   2     5452.55     5324.82     90.08 o
   0   6   2    10880.50    10535.03    236.26 o
   1   6   2     1849.96     1810.45     32.29 o
   2   6   2     2422.73     2051.90     51.31 o
   3   6   2      406.20      370.01     28.24 o
   4   6   2     4826.47     4399.44     99.54 o
   5   6   2      103.39      116.94     15.51 o
   6   6   2      746.25      716.72     49.73 o
   7   6   2      272.95      280.36     14.50 o
   8   6   2      311.64      297.80     14.77 o
   9   6   2       38.12       42.04     11.22 o
  10   6   2      179.70      206.86     14.41 o
  11   6   2       12.95       22.31      9.68 o
  12   6   2        0.71       -8.30      8.52 o
 -12   7   2       23.09       17.94     10.24 o
 -11   7   2        6.65       -2.50     12.76 o
 -10   7   2      412.98      458.29     18.46 o
  -9   7   2       17.64       13.17      9.87 o
  -8   7   2      707.86      656.16     20.00 o
  -7   7   2       10.65       23.12     10.00 o
  -6   7   2     2051.21     1831.04     47.60 o
  -5   7   2      961.41     1009.98     52.92 o
  -4   7   2      116.40       98.71     23.37 o
  -3   7   2      420.90      463.72     39.14 o
  -2   7   2       81.59       72.51     14.72 o
  -1   7   2      905.04      846.18     47.21 o
   0   7   2     1013.06     1030.86     41.84 o
   1   7   2     2024.40     2077.12     60.14 o
   2   7   2      168.68      106.32     14.92 o
   3   7   2     1513.82     1426.12     60.67 o
   4   7   2      131.51      130.58     15.43 o
   5   7   2      109.93      103.55     16.40 o
   6   7   2      203.16      205.74     20.75 o
   7   7   2      145.84      155.11     13.28 o
   8   7   2       12.99        6.72     11.30 o
   9   7   2       42.85       51.12     11.02 o
  10   7   2        6.88        9.70      9.73 o
  11   7   2        2.35        2.22      8.92 o
 -12   8   2       37.68       37.32      7.92 o
 -11   8   2       26.86       39.14     11.21 o
 -10   8   2       33.21       35.33     11.92 o
  -9   8   2       63.38       80.35     10.34 o
  -8   8   2      656.78      686.87     15.63 o
  -7   8   2      499.66      459.91     15.97 o
  -6   8   2        3.88        1.48     20.54 o
  -5   8   2        6.80       18.60     25.41 o
  -4   8   2       10.07       21.89     24.24 o
  -3   8   2      777.95      819.17     54.58 o
  -2   8   2     3244.99     2946.14     69.69 o
  -1   8   2       33.32       38.92     10.15 o
   0   8   2      865.74      835.42     23.65 o
   1   8   2      512.09      507.13     35.50 o
   2   8   2     1481.94     1457.25    103.89 o
   3   8   2       33.40       30.69     15.49 o
   4   8   2     1562.07     1480.34     48.05 o
   5   8   2       33.01       25.31     15.74 o
   6   8   2      175.04      157.18     17.57 o
   7   8   2       10.25       13.93     11.52 o
   8   8   2      100.69       82.77     12.33 o
   9   8   2        1.34       -3.50     10.47 o
  10   8   2      150.84      132.45     10.93 o
  11   8   2       17.02       12.87      8.61 o
 -11   9   2      118.87      123.57     11.34 o
 -10   9   2        1.23       13.40     11.22 o
  -9   9   2       10.74       12.21     12.17 o
  -8   9   2        0.81        2.73      9.43 o
  -7   9   2      288.85      265.65     13.92 o
  -6   9   2      355.39      332.98     22.03 o
  -5   9   2       86.38       70.57     21.13 o
  -4   9   2      607.54      578.22     43.08 o
  -3   9   2       15.84       11.72     15.57 o
  -2   9   2      134.53      165.01     15.95 o
  -1   9   2      779.74      717.11     35.49 o
   0   9   2       22.16        8.05     10.51 o
   1   9   2        0.93        0.72     11.96 o
   2   9   2      134.51       93.78     21.90 o
   3   9   2      325.98      361.92     28.21 o
   4   9   2       63.47       81.25     20.94 o
   5   9   2       34.17       22.72     17.05 o
   6   9   2       33.91       47.35     12.32 o
   7   9   2       18.34       17.99     12.23 o
   8   9   2      164.12      163.38     13.41 o
   9   9   2       60.68       48.93     10.61 o
  10   9   2       40.53       45.20     13.77 o
  11   9   2        4.60        1.19      8.10 o
 -11  10   2      121.62      132.45     28.49 o
 -10  10   2       16.99        8.55     11.01 o
  -9  10   2      391.66      406.26     19.42 o
  -8  10   2      473.81      497.09     13.76 o
  -7  10   2      324.82      316.43     12.77 o
  -6  10   2       50.08       48.90      9.83 o
  -5  10   2      108.13      108.56     25.02 o
  -4  10   2      160.70      165.05     24.08 o
  -3  10   2       10.47       -3.08     17.97 o
  -2  10   2      768.45      880.67     52.94 o
  -1  10   2      297.25      289.01     19.85 o
   0  10   2       21.08        7.82     12.26 o
   1  10   2       28.50       41.95     14.31 o
   2  10   2        0.44        0.60     17.00 o
   3  10   2        0.04       -2.68     18.70 o
   4  10   2        0.19       -0.69     20.47 o
   5  10   2       58.50       57.49     14.81 o
   6  10   2       46.54       43.60     11.78 o
   7  10   2       24.33       28.71     12.08 o
   8  10   2      555.24      513.47     16.75 o
   9  10   2       85.69       86.97     10.83 o
  10  10   2        1.01        0.90      9.26 o
  11  10   2        1.12        3.94      7.56 o
 -11  11   2       24.84        9.87      8.40 o
 -10  11   2      159.65      175.66     12.12 o
  -9  11   2      163.92      172.57     22.08 o
  -8  11   2       80.23       62.21     12.38 o
  -7  11   2        0.15       -2.62      9.10 o
  -6  11   2       13.04       19.52      9.97 o
  -5  11   2       16.92       20.15     11.65 o
  -4  11   2      188.95      149.87     32.25 o
  -3  11   2       18.69       33.91     21.67 o
  -2  11   2      474.06      444.60     33.05 o
  -1  11   2      134.04      120.00     16.99 o
   0  11   2       40.05       54.04     15.86 o
   1  11   2     1063.41     1086.73    114.25 o
   2  11   2      341.08      348.04     31.15 o
   3  11   2        5.53        1.55     20.94 o
   4  11   2     3684.53     3657.34     66.76 o
   5  11   2        1.59        0.98     12.96 o
   6  11   2      147.20      155.64     15.85 o
   7  11   2      374.33      381.92     25.71 o
   8  11   2      526.22      499.60     23.68 o
   9  11   2        5.96       -8.53     10.94 o
  10  11   2      229.45      246.84     13.77 o
 -10  12   2       91.84       84.09     11.25 o
  -9  12   2       38.29       43.32     11.72 o
  -8  12   2        1.90        6.97     11.59 o
  -7  12   2       28.71        2.71     11.93 o
  -6  12   2      441.19      447.66     17.95 o
  -5  12   2       15.12       24.56     16.47 o
  -4  12   2      140.83      157.06     19.33 o
  -3  12   2      490.57      603.42     48.08 o
  -2  12   2     2001.49     2008.31    135.69 o
  -1  12   2        4.03        2.36     16.12 o
   0  12   2      286.03      341.10     25.41 o
   1  12   2      266.39      280.84     53.10 o
   2  12   2      734.49      579.01     49.08 o
   3  12   2       35.42       78.46     23.54 o
   4  12   2     2928.98     2968.14     42.53 o
   5  12   2       14.50       15.71     13.47 o
   6  12   2       24.25       36.73     14.27 o
   7  12   2        1.12       -3.94     14.00 o
   8  12   2       92.83       95.20     14.60 o
   9  12   2        9.55        0.40     10.12 o
  10  12   2      259.22      268.42     22.48 o
 -10  13   2        5.15       10.05      8.61 o
  -9  13   2       15.89       11.60     10.88 o
  -8  13   2      254.25      307.11     22.24 o
  -7  13   2       59.99       67.09     12.50 o
  -6  13   2       33.12       31.69     13.57 o
  -5  13   2       80.16       70.15     17.63 o
  -4  13   2     1009.79      942.19     46.14 o
  -3  13   2      273.97      311.01     22.41 o
  -2  13   2        1.52        2.04     15.86 o
  -1  13   2      148.23      149.03     22.47 o
   0  13   2       14.03       24.86     18.35 o
   1  13   2      666.97      669.63     50.13 o
   2  13   2     2212.77     2561.73    171.89 o
   3  13   2      503.97      529.53     21.89 o
   4  13   2      547.74      561.05     32.31 o
   5  13   2        0.37        4.73     14.19 o
   6  13   2       30.14       35.29     14.79 o
   7  13   2      208.30      195.14     18.12 o
   8  13   2      367.39      306.66     47.96 o
   9  13   2       23.35       22.03     13.25 o
  10  13   2       40.84       39.87     13.14 o
 -10  14   2       50.59       20.58     22.35 o
  -9  14   2        7.87       19.88      9.73 o
  -8  14   2       48.44       61.43     12.23 o
  -7  14   2       67.28       57.93     13.50 o
  -6  14   2       51.36       49.02     15.33 o
  -5  14   2      626.18      541.21     25.72 o
  -4  14   2        1.27       -6.28     15.86 o
  -3  14   2      110.84       88.29     18.14 o
  -2  14   2       15.46       27.71     14.91 o
  -1  14   2       10.87       13.50     14.07 o
   0  14   2      182.61      205.28     32.10 o
   1  14   2       86.59       71.63     15.79 o
   2  14   2      244.78      262.79     32.34 o
   3  14   2      595.48      647.03     26.27 o
   4  14   2      385.08      380.68     27.69 o
   5  14   2        0.64       -2.16     13.70 o
   6  14   2       33.84       28.42     12.76 o
   7  14   2       36.19       40.97     12.78 o
   8  14   2       82.40       72.75     14.46 o
   9  14   2        6.95       13.33     11.82 o
  -9  15   2        4.46       12.90     11.55 o
  -8  15   2       51.46       40.31     15.38 o
  -7  15   2       16.25       15.64     16.23 o
  -6  15   2        0.67        2.80     14.39 o
  -5  15   2       30.41       21.33     15.87 o
  -4  15   2      262.23      281.47     21.75 o
  -3  15   2       75.36       71.96     17.91 o
  -2  15   2        1.21       -7.58     16.50 o
  -1  15   2       60.57       49.30     18.73 o
   0  15   2       66.65       62.95     15.87 o
   1  15   2       58.39       71.68     17.86 o
   2  15   2       80.41       88.75     15.46 o
   3  15   2       15.96       11.68     13.30 o
   4  15   2      143.02      138.69     14.78 o
   5  15   2        1.22        2.05     12.30 o
   6  15   2       78.97       75.85     13.50 o
   7  15   2        0.10        9.12     11.65 o
   8  15   2       24.00       31.52     12.44 o
   9  15   2        8.65       11.88     11.08 o
  -8  16   2       53.93       59.46     15.04 o
  -7  16   2        0.18       -1.44     12.90 o
  -6  16   2       24.86       30.52     16.15 o
  -5  16   2       21.48       10.42     16.76 o
  -4  16   2       66.90       60.34     17.21 o
  -3  16   2        2.43       16.28     20.63 o
  -2  16   2      160.00      144.71     19.02 o
  -1  16   2       13.85       22.16     14.94 o
   0  16   2       52.47       33.78     14.27 o
   1  16   2      156.38      175.60     21.01 o
   2  16   2      411.02      423.06     25.31 o
   3  16   2      124.64      114.23     15.46 o
   4  16   2       46.93       39.53     12.83 o
   5  16   2        2.11       -4.79     12.39 o
   6  16   2        8.77       10.25     11.51 o
   7  16   2       18.65        9.13     12.31 o
   8  16   2      216.62      206.30     18.99 o
  -8  17   2        0.38        7.90     16.35 o
  -7  17   2       21.82       23.53     14.67 o
  -6  17   2        6.10       25.58     16.98 o
  -5  17   2      111.54      110.52     20.81 o
  -4  17   2       10.86        9.28     23.32 o
  -3  17   2       34.77       24.64     21.32 o
  -2  17   2       29.54        8.82     29.42 o
  -1  17   2       38.34       45.18     15.64 o
   0  17   2       78.16       74.88     17.71 o
   1  17   2       31.67       31.37     17.03 o
   2  17   2       89.82       62.27     17.53 o
   3  17   2        3.35       18.43     14.53 o
   4  17   2       21.86        5.38     12.52 o
   5  17   2       29.88       39.67     12.50 o
   6  17   2       33.81       46.93     11.51 o
   7  17   2       16.86       12.32     11.25 o
  -7  18   2       10.12       38.70     32.73 o
  -6  18   2       18.39       -4.73     15.75 o
  -5  18   2       26.88       28.44     21.07 o
  -4  18   2       10.27       20.26     23.62 o
  -3  18   2        3.92       18.59     28.25 o
  -2  18   2      101.74      104.57     31.59 o
  -1  18   2        0.52      -12.91     14.79 o
   0  18   2        4.38        7.87     15.36 o
   1  18   2        0.21       -7.66     13.53 o
   2  18   2        7.94        4.25     17.47 o
   3  18   2       11.32        1.37     17.30 o
   4  18   2       50.58       53.44     15.70 o
   5  18   2       20.65       28.80     12.81 o
   6  18   2        1.07       -0.44     14.35 o
  -6  19   2      113.92      173.70     17.15 o
  -5  19   2       35.71       33.68     28.88 o
  -4  19   2        1.17        5.37     15.33 o
  -3  19   2        0.10       -0.74     16.62 o
  -2  19   2      228.19      270.52     27.56 o
  -1  19   2      220.63      244.53     28.23 o
   0  19   2      304.36      284.79     19.92 o
   1  19   2       25.59       16.83     13.78 o
   2  19   2        5.28        9.62     12.84 o
   3  19   2        1.64        8.21     12.52 o
   4  19   2       30.87       35.94     17.23 o
   5  19   2        6.43       -0.18     18.82 o
  -5  20   2       21.06       31.53     14.99 o
  -4  20   2        0.01        4.41     22.58 o
  -3  20   2       69.31       92.38     35.41 o
  -2  20   2        1.01       -3.42     17.35 o
  -1  20   2       64.85       77.11     18.89 o
   0  20   2       45.11       64.18     19.31 o
   1  20   2       89.12      124.89     35.36 o
   2  20   2       14.04        1.62     12.35 o
   3  20   2        4.04       -2.92     11.95 o
   4  20   2       39.99       49.30     15.47 o
  -3  21   2        1.79        9.40     14.46 o
  -2  21   2        1.81      -14.59     14.59 o
  -1  21   2       13.59       27.98     16.18 o
   0  21   2       34.22       37.47     16.38 o
   1  21   2        5.73       -8.81     15.76 o
 -11   0   3       32.06       29.72     17.73 o
  -9   0   3       38.52       46.64     17.62 o
  -7   0   3      187.02      169.84     29.30 o
  -3   0   3      869.51      833.45     35.10 o
  -1   0   3      710.59      590.74     20.62 o
   1   0   3      224.33      227.56     16.58 o
   3   0   3     2922.87     2905.87     83.56 o
   5   0   3       54.04       23.00     19.29 o
   7   0   3        4.58        6.90     19.14 o
   9   0   3       14.51        1.51     10.72 o
  11   0   3       46.47       27.03     10.97 o
 -12   1   3        1.93       -4.51     14.47 o
 -11   1   3        5.87        4.53     16.08 o
 -10   1   3        0.02       -6.92     15.85 o
  -9   1   3        2.86       10.86     12.97 o
  -8   1   3       15.50       13.65     16.87 o
  -7   1   3       52.37       51.67     18.17 o
  -6   1   3      162.91      201.87     27.09 o
  -5   1   3       44.30       65.52     20.89 o
  -4   1   3        9.01       23.38     23.64 o
  -3   1   3      505.15      506.85     19.61 o
  -2   1   3    13504.34    13157.42    138.60 o
  -1   1   3       35.50       44.52      6.14 o
   0   1   3      484.52      421.40     26.31 o
   1   1   3      194.94      186.60     10.54 o
   2   1   3     1189.50     1212.07     27.97 o
   3   1   3       65.14       59.67     12.14 o
   4   1   3      575.14      667.02     18.26 o
   5   1   3        0.82        0.60     11.04 o
   6   1   3      300.34      254.49     18.66 o
   7   1   3       10.11        9.68     14.20 o
   8   1   3        1.92        8.03      7.25 o
   9   1   3        1.44        4.31      7.68 o
  10   1   3        5.34       17.54      7.47 o
  11   1   3       22.25       14.45      7.57 o
  12   1   3      148.16      191.96     28.73 o
 -12   2   3      117.52      125.52     40.61 o
 -11   2   3        3.03        8.19     14.43 o
 -10   2   3      112.99      168.44     17.26 o
  -9   2   3       39.38       33.52     14.54 o
  -8   2   3      181.98      195.53     24.78 o
  -7   2   3       76.81       80.42     18.82 o
  -6   2   3      505.71      442.95     22.99 o
  -5   2   3        1.21       -2.98      4.12 o
  -4   2   3     2502.38     2370.96     31.74 o
  -3   2   3     1396.32     1398.76     20.79 o
  -2   2   3     2131.22     2108.76     48.20 o
  -1   2   3     1667.10     1559.55     22.70 o
   0   2   3      621.91      581.85     15.57 o
   1   2   3        0.14        6.68      6.45 o
   3   2   3      127.85      109.42     14.91 o
   4   2   3       83.15       94.54     12.30 o
   5   2   3       80.29       72.09     13.15 o
   6   2   3     1981.78     1985.77    122.82 o
   7   2   3        1.81        6.56     14.26 o
   8   2   3      529.47      548.89     25.32 o
   9   2   3       77.71       81.23      8.59 o
  10   2   3       39.92       14.89      7.79 o
  11   2   3        1.55       -0.19      7.93 o
  12   2   3       50.00       45.36      7.63 o
 -12   3   3      107.28      109.55     24.16 o
 -11   3   3       13.57       12.04     14.21 o
 -10   3   3        4.50       19.10     16.21 o
  -9   3   3      235.05      248.85     13.53 o
  -8   3   3     2245.22     2121.25    105.06 o
  -7   3   3       64.67       76.28     28.02 o
  -6   3   3       20.88       13.49      5.27 o
  -5   3   3       26.36       32.42      5.27 o
  -4   3   3    11876.48    11812.81    139.80 o
  -3   3   3     1245.83     1241.97     17.59 o
  -2   3   3     4157.90     4294.82     57.84 o
  -1   3   3     4967.89     4754.42     51.96 o
   0   3   3      110.30      160.61     11.63 o
   1   3   3      608.71      551.40     23.07 o
   2   3   3    63890.33    59317.55    626.15 o
   3   3   3        0.00        5.14     11.60 o
   4   3   3       16.95        8.06     11.23 o
   5   3   3      186.73      198.56     15.94 o
   6   3   3       76.33       68.51     14.57 o
   7   3   3       18.74       20.02     14.55 o
   8   3   3     2030.81     1907.94     44.47 o
   9   3   3        0.57       -4.03      7.79 o
  10   3   3      192.65      179.44     12.02 o
  11   3   3       48.84       53.15      8.07 o
  12   3   3       39.98       40.09      8.75 o
 -12   4   3       94.09      131.07     22.58 o
 -11   4   3        4.25        7.29     13.96 o
 -10   4   3      238.87      277.28     14.06 o
  -9   4   3       16.37       24.63     11.46 o
  -8   4   3        2.17        2.37     11.59 o
  -7   4   3       97.94       91.64     23.32 o
  -6   4   3     2016.32     1815.97     39.59 o
  -5   4   3     1811.43     1903.54     40.11 o
  -4   4   3    10481.96    10922.16    113.60 o
  -3   4   3     2576.79     2565.14     30.86 o
  -2   4   3     6230.33     6051.82     52.93 o
  -1   4   3    11695.65    11107.36    106.83 o
   0   4   3     2261.74     2303.43     65.08 o
   1   4   3     2916.40     2810.00     47.16 o
   2   4   3    29040.32    27618.94    304.03 o
   3   4   3       16.56       10.29     16.59 o
   4   4   3     9582.98     9589.11    195.91 o
   5   4   3     3289.99     3337.44     84.07 o
   6   4   3      324.49      326.12     20.22 o
   7   4   3       26.20       36.88     15.79 o
   8   4   3      422.43      420.84     16.65 o
   9   4   3       39.98       36.85      8.75 o
  10   4   3      134.09      120.32      9.11 o
  11   4   3      111.37      112.12     12.11 o
  12   4   3       91.76       89.70     16.26 o
 -12   5   3        0.61       -2.60     12.49 o
 -11   5   3       49.53       47.50     14.94 o
 -10   5   3       84.48       70.85     12.34 o
  -9   5   3       40.07       41.10     10.71 o
  -8   5   3        1.96      -10.47     10.48 o
  -7   5   3      519.37      517.45     34.42 o
  -5   5   3     1155.55     1038.77     33.96 o
  -4   5   3       13.95       10.42      3.41 o
  -3   5   3        0.26        6.55     10.87 o
  -2   5   3       21.80       11.35      7.40 o
  -1   5   3     7058.71     6771.87     66.82 o
   0   5   3      243.99      247.83     17.48 o
   1   5   3      400.53      306.74     40.99 o
   2   5   3      383.91      360.43     21.32 o
   3   5   3      617.98      608.94     32.99 o
   4   5   3      538.78      495.67     23.42 o
   5   5   3      451.79      591.03     37.76 o
   6   5   3       48.30       71.16     24.55 o
   7   5   3        5.56       -6.20     10.74 o
   8   5   3      240.82      237.14     12.11 o
   9   5   3        0.62       -4.61      8.99 o
  10   5   3       17.83       18.38      9.70 o
  11   5   3        0.31        4.26      8.75 o
  12   5   3        4.93        7.29      8.04 o
 -12   6   3        8.89       13.61     11.36 o
 -11   6   3       71.76       53.63     15.51 o
 -10   6   3       34.97       26.29     11.20 o
  -9   6   3      104.62      115.05     10.91 o
  -8   6   3     1645.92     1502.69     45.43 o
  -7   6   3        0.52       -9.80     21.38 o
  -5   6   3     2055.74     2074.54     62.72 o
  -4   6   3     8543.93     8870.62    183.45 o
  -3   6   3       60.77       61.07     14.25 o
  -2   6   3      131.61      156.39     13.30 o
  -1   6   3      420.28      424.06     22.54 o
   0   6   3      695.46      748.76     23.19 o
   1   6   3       46.47       43.38     10.58 o
   2   6   3     4591.11     4475.88     84.16 o
   3   6   3     1242.29     1209.01     35.41 o
   4   6   3     1981.51     1835.66    102.78 o
   5   6   3      311.61      278.05     22.94 o
   6   6   3      112.87      106.79     21.26 o
   7   6   3      141.71      155.65     14.52 o
   8   6   3       56.79       49.25     11.11 o
   9   6   3        0.84        9.75     10.28 o
  10   6   3      203.76      188.47     12.81 o
  11   6   3       43.45       35.41      8.58 o
 -12   7   3      196.85      135.01     10.18 o
 -11   7   3      109.03      124.14     21.34 o
 -10   7   3       49.51       44.34     10.10 o
  -9   7   3        0.18       -2.31      9.47 o
  -8   7   3       54.39       46.31      9.98 o
  -7   7   3        6.32       11.11     10.49 o
  -6   7   3      133.88      170.99     19.56 o
  -5   7   3      512.23      485.63     38.14 o
  -4   7   3     3623.38     4075.70    109.31 o
  -3   7   3      100.73       98.60     25.24 o
  -2   7   3     1623.09     1763.35     46.76 o
  -1   7   3       70.72       70.35      9.87 o
   0   7   3       75.80       87.06      9.65 o
   1   7   3      265.07      256.12     14.80 o
   2   7   3     1904.76     1918.49     54.30 o
   3   7   3     1006.73     1024.34     32.34 o
   4   7   3      563.25      498.77     34.19 o
   5   7   3      470.16      461.23     28.64 o
   6   7   3        2.00        2.22     25.80 o
   7   7   3        3.60       -1.90     11.32 o
   8   7   3        0.43        3.34     11.07 o
   9   7   3      189.46      211.53     12.33 o
  10   7   3        3.16        9.35      9.82 o
  11   7   3        0.75       -3.11      8.32 o
 -12   8   3       26.65       29.27     16.86 o
 -11   8   3       23.89       13.45     12.49 o
 -10   8   3        8.84       -2.15     11.83 o
  -9   8   3      106.54      104.72     10.46 o
  -8   8   3        3.91        2.69      8.88 o
  -7   8   3      330.03      292.23     13.72 o
  -6   8   3      102.54       93.87     23.75 o
  -5   8   3       14.43       -0.76     25.01 o
  -4   8   3      499.92      484.29     44.24 o
  -3   8   3     1981.22     1994.92     79.58 o
  -2   8   3       20.04       15.95     25.34 o
  -1   8   3      182.40      160.64     12.62 o
   0   8   3      719.09      696.13     29.35 o
   1   8   3     1351.40     1406.89     31.60 o
   2   8   3     6161.96     6269.79    135.14 o
   3   8   3      214.83      204.29     22.30 o
   4   8   3        2.82        5.57     14.90 o
   5   8   3        2.35       -1.87     16.59 o
   6   8   3      562.72      493.31     22.12 o
   7   8   3      211.63      192.73     13.57 o
   8   8   3     1079.64     1143.64     28.69 o
   9   8   3        2.40        0.53     10.06 o
  10   8   3       95.02       94.31     10.36 o
  11   8   3        2.64        5.43      8.00 o
 -12   9   3      209.83      158.91     18.47 o
 -11   9   3       50.19       60.64     10.84 o
 -10   9   3      200.29      229.50     18.58 o
  -9   9   3       23.42       30.57      9.01 o
  -8   9   3       20.18       16.48      8.88 o
  -7   9   3      227.13      213.66     11.76 o
  -6   9   3     2256.45     2228.33    103.24 o
  -5   9   3      586.08      555.82     50.93 o
  -4   9   3      158.95      123.45     33.42 o
  -3   9   3        1.01       -1.28     16.18 o
  -2   9   3     6941.81     7067.63    103.51 o
  -1   9   3      120.60      108.62     14.13 o
   0   9   3     2233.99     2434.57     38.89 o
   1   9   3      355.45      352.89     34.25 o
   2   9   3       97.64       91.69     19.84 o
   3   9   3      743.54      725.57     36.77 o
   4   9   3     4355.73     4197.97     60.45 o
   5   9   3       28.80       13.46     20.86 o
   6   9   3     2080.70     2180.05     53.54 o
   7   9   3       11.72        9.02     11.92 o
   8   9   3      129.45      121.94     12.21 o
   9   9   3       31.15       40.40     10.17 o
  10   9   3      138.37      148.13     22.03 o
  11   9   3       16.70       48.88     10.60 o
 -11  10   3       16.93       28.26      9.70 o
 -10  10   3      146.28      128.15     13.20 o
  -9  10   3        6.97       17.80     12.28 o
  -8  10   3       47.90       49.62      9.52 o
  -7  10   3        1.19       -6.94      9.14 o
  -6  10   3     1395.23     1327.87     54.18 o
  -5  10   3       19.70       15.66     22.41 o
  -4  10   3      289.14      213.86     25.08 o
  -3  10   3       33.63       40.72     19.65 o
  -2  10   3      581.36      613.16     34.35 o
  -1  10   3       83.34      109.74     15.64 o
   0  10   3     2738.48     2576.04     53.18 o
   1  10   3      593.17      530.18     33.79 o
   2  10   3      244.45      282.96     69.04 o
   3  10   3      574.13      620.92     54.97 o
   4  10   3        0.84        4.61     18.32 o
   5  10   3      199.84      200.12     17.42 o
   6  10   3      652.72      627.67     23.13 o
   7  10   3      142.27      130.13     12.82 o
   8  10   3       28.29       33.61     11.42 o
   9  10   3       13.06       18.15     10.05 o
  10  10   3        7.09       -5.24      8.86 o
 -11  11   3      105.12      115.11     10.27 o
 -10  11   3       27.31       23.97     13.37 o
  -9  11   3       83.43       83.18     12.30 o
  -8  11   3      519.41      533.94     18.09 o
  -7  11   3        7.46        3.33      9.60 o
  -6  11   3      288.69      260.30     18.88 o
  -5  11   3      167.51      159.84     13.11 o
  -4  11   3        1.09        8.22     26.38 o
  -3  11   3        2.85       13.69     21.56 o
  -2  11   3     2182.17     2226.00    105.81 o
  -1  11   3      194.81      206.25     22.03 o
   0  11   3        0.39        7.45     15.07 o
   1  11   3       46.76       50.49     23.72 o
   2  11   3       86.79       96.18     24.08 o
   3  11   3       20.54       25.56     22.79 o
   4  11   3     1394.13     1323.68     50.42 o
   5  11   3        5.65       14.72     13.36 o
   6  11   3     1903.27     2049.69     59.07 o
   7  11   3       90.08       84.30     15.34 o
   8  11   3        8.78       10.27     10.87 o
   9  11   3       10.99       14.14      9.74 o
  10  11   3       22.50       30.23      8.78 o
 -10  12   3        0.32        5.62      9.47 o
  -9  12   3       68.42       57.85     11.87 o
  -8  12   3      425.57      425.47     15.49 o
  -7  12   3       64.10       60.73     12.02 o
  -6  12   3      463.76      421.50     24.87 o
  -5  12   3        7.69       -7.17     11.90 o
  -4  12   3      345.84      394.92     24.93 o
  -3  12   3      194.73      205.24     35.73 o
  -2  12   3      289.96      375.25     34.99 o
  -1  12   3       35.00       42.32     17.82 o
   0  12   3      131.16      152.75     30.53 o
   1  12   3      709.63      637.66     47.25 o
   2  12   3     1311.53     1317.27     56.23 o
   3  12   3       53.65       57.08     15.40 o
   4  12   3     1383.38     1444.18     31.65 o
   5  12   3       50.01       57.56     15.09 o
   6  12   3      604.67      602.04     38.71 o
   7  12   3      406.93      378.07     51.73 o
   8  12   3      148.61      113.32     15.24 o
   9  12   3        0.15        2.81     12.05 o
  10  12   3       68.95       75.53     14.40 o
 -10  13   3       62.82       60.13      9.17 o
  -9  13   3        3.28        0.94     10.76 o
  -8  13   3       25.72       22.54     11.59 o
  -7  13   3        1.17       -4.63     11.42 o
  -6  13   3        7.46        4.67     13.10 o
  -5  13   3       20.80        7.14     16.03 o
  -4  13   3       64.33       85.63     17.89 o
  -3  13   3       12.07       13.12     17.16 o
  -2  13   3       39.57       23.18     16.44 o
  -1  13   3       23.21       22.20     18.72 o
   0  13   3      501.82      497.71     31.50 o
   1  13   3       16.41       23.87     15.90 o
   2  13   3       41.66       52.97     14.73 o
   3  13   3       41.04       38.28     13.56 o
   4  13   3       90.37       87.76     15.30 o
   5  13   3      121.72      120.46     15.65 o
   6  13   3      338.19      337.11     18.01 o
   7  13   3        0.04       -1.93     12.53 o
   8  13   3      133.33      104.96     15.85 o
   9  13   3        2.37        9.16     12.49 o
 -10  14   3        6.00       -4.58     20.84 o
  -9  14   3       24.89       27.45      9.94 o
  -8  14   3       21.73       17.30     11.63 o
  -7  14   3       30.68       36.41     12.46 o
  -6  14   3      128.33      121.75     14.65 o
  -5  14   3       22.19       33.18     16.56 o
  -4  14   3      769.59      741.07     35.05 o
  -3  14   3       68.08       47.54     17.12 o
  -2  14   3       53.33       60.10     21.01 o
  -1  14   3       31.45       23.89     23.89 o
   0  14   3       60.71       77.53     15.33 o
   1  14   3      202.33      229.95     19.57 o
   2  14   3      966.03     1015.51     39.29 o
   3  14   3        0.35        1.64     13.80 o
   4  14   3      245.87      268.61     16.98 o
   5  14   3        1.02       10.93     12.69 o
   6  14   3      150.39      148.43     23.14 o
   7  14   3       13.97       18.36     12.29 o
   8  14   3       11.93       -0.65     11.01 o
   9  14   3        5.91        3.94     11.46 o
  -9  15   3       21.09       32.43     14.45 o
  -8  15   3       54.02       51.41     12.04 o
  -7  15   3       14.16       17.39     16.16 o
  -6  15   3        1.00       -1.94     17.02 o
  -5  15   3      181.00      158.91     19.02 o
  -4  15   3      291.87      263.99     21.20 o
  -3  15   3       85.70       55.99     21.63 o
  -2  15   3        1.47       -4.96     20.92 o
  -1  15   3      180.50      128.55     37.05 o
   0  15   3      174.76      163.43     19.91 o
   1  15   3      147.76      139.56     20.04 o
   2  15   3      398.84      400.06     39.34 o
   3  15   3       50.25       53.23     15.01 o
   4  15   3        1.22        8.80     12.81 o
   5  15   3      262.62      254.43     16.35 o
   6  15   3      101.02       93.83     13.35 o
   7  15   3       38.93       23.24     11.51 o
   8  15   3       17.50       20.96     12.02 o
  -8  16   3        8.19        9.13     14.32 o
  -7  16   3        0.22        6.84     19.22 o
  -6  16   3      113.87      124.00     18.76 o
  -5  16   3        5.63       -1.82     16.62 o
  -4  16   3      176.37      152.01     23.38 o
  -3  16   3        1.40        0.32     20.22 o
  -2  16   3       28.29      -13.39     21.63 o
  -1  16   3       43.62       41.94     24.42 o
   0  16   3      337.31      384.30     23.20 o
   1  16   3        3.20       10.59     16.33 o
   2  16   3       74.16       50.94     16.15 o
   3  16   3       49.90       48.16     14.05 o
   4  16   3       50.89       31.59     12.60 o
   5  16   3        0.79       -6.21     12.24 o
   6  16   3      100.59       84.34     12.48 o
   7  16   3       22.33       23.84     10.75 o
   8  16   3       15.48        1.00     13.92 o
  -8  17   3        0.27       25.80     16.38 o
  -7  17   3       21.58       33.11     18.56 o
  -6  17   3       31.61       17.00     16.77 o
  -5  17   3       70.82       87.35     24.64 o
  -4  17   3       15.40       19.36     23.48 o
  -3  17   3        6.64        5.45     25.13 o
  -2  17   3       24.88       21.98     17.81 o
  -1  17   3       18.56       -3.47     20.82 o
   0  17   3       25.54       31.49     15.60 o
   1  17   3      591.68      560.56     31.89 o
   2  17   3       18.95       20.95     16.49 o
   3  17   3       73.38       76.20     16.77 o
   4  17   3       97.29       88.93     14.51 o
   5  17   3        2.56       10.90     11.76 o
   6  17   3       31.82       20.43     10.52 o
   7  17   3       76.26       85.69     15.13 o
  -7  18   3        2.88        9.76     13.69 o
  -6  18   3        9.13        4.28     36.02 o
  -5  18   3       59.12       25.56     40.10 o
  -4  18   3      179.74      172.28     36.27 o
  -3  18   3        5.21        4.92     17.60 o
  -2  18   3        0.09       -5.65     19.97 o
  -1  18   3       18.20       14.46     20.43 o
   0  18   3       88.69      103.36     16.60 o
   1  18   3       55.88       24.84     14.61 o
   2  18   3        3.14       11.36     20.82 o
   3  18   3       12.63       25.28     16.59 o
   4  18   3       59.88       75.92     15.29 o
   5  18   3       26.50       28.36     13.78 o
   6  18   3        1.74        1.49     16.40 o
  -6  19   3        0.32        5.45     13.78 o
  -5  19   3       63.04       68.32     16.97 o
  -4  19   3        7.60       30.48     16.17 o
  -3  19   3       56.78       69.62     33.23 o
  -2  19   3       74.22       88.06     21.79 o
  -1  19   3        0.35       12.18     19.22 o
   0  19   3       11.12        3.71     18.13 o
   1  19   3        5.91        6.87     13.85 o
   2  19   3        2.34        0.04     12.66 o
   3  19   3       30.39       21.56     11.98 o
   4  19   3       15.18       13.82     10.86 o
   5  19   3       10.99       14.03     29.81 o
  -5  20   3        0.10       -2.36     14.92 o
  -4  20   3       25.18       37.45     15.32 o
  -3  20   3       27.71       19.18     16.98 o
  -2  20   3       30.96       23.19     17.37 o
  -1  20   3      126.70      119.58     20.48 o
   0  20   3       76.27       63.83     18.75 o
   1  20   3       59.51       54.46     17.67 o
   2  20   3       12.94        6.69     15.59 o
   3  20   3        9.34       20.69     12.04 o
   4  20   3       41.35       80.91     31.03 o
  -3  21   3       38.31       28.59     14.39 o
  -2  21   3       14.00       19.62     15.03 o
  -1  21   3        0.58       13.51     15.30 o
   0  21   3        9.98       -4.00     14.56 o
   1  21   3       37.84       35.19     15.59 o
 -10   0   4       66.49       65.63     36.10 o
  -8   0   4     2113.07     2378.47    131.41 o
  -6   0   4     1674.22     2093.73     62.66 o
  -4   0   4     5119.91     5229.83    105.86 o
  -2   0   4    13709.05    13279.99    200.84 o
   0   0   4      269.34      308.15     18.63 o
   4   0   4     3598.15     3691.73     51.89 o
   6   0   4        5.66       14.45     17.96 o
   8   0   4       15.63       15.85     10.59 o
  10   0   4       72.67      101.04     10.85 o
  12   0   4        0.27       12.24     17.05 o
 -11   1   4        8.35       12.13     17.27 o
 -10   1   4      663.98      616.23     55.40 o
  -9   1   4       34.98       38.70     15.41 o
  -8   1   4      313.19      336.95     24.20 o
  -7   1   4      227.41      244.66     29.03 o
  -6   1   4     1901.61     2027.00     53.58 o
  -5   1   4      246.04      266.64     22.24 o
  -4   1   4     5915.19     6372.37     85.38 o
  -3   1   4      543.34      517.66     21.51 o
  -2   1   4      163.25      230.71     13.46 o
  -1   1   4      375.23      376.13     14.73 o
   0   1   4    10793.36    10906.72    117.60 o
   1   1   4       26.21       21.96      7.50 o
   2   1   4        3.68        1.30      7.85 o
   3   1   4      611.90      619.80     24.62 o
   4   1   4     1681.49     1449.58     24.17 o
   5   1   4      359.44      307.76     15.96 o
   6   1   4     1883.79     1640.64     38.86 o
   7   1   4      178.24      154.83     17.34 o
   8   1   4      193.50      196.13      9.54 o
   9   1   4        2.32        9.11      7.37 o
  10   1   4       71.82       81.56      7.91 o
  11   1   4       42.42       56.07      7.96 o
  12   1   4        7.05       30.26     11.85 o
 -12   2   4        0.41        1.60     14.61 o
 -11   2   4       13.60       12.47     16.68 o
 -10   2   4       31.09       44.98     17.54 o
  -9   2   4       43.76       54.22     12.81 o
  -8   2   4        3.10        4.33     23.34 o
  -7   2   4       78.15      104.15      9.16 o
  -6   2   4      638.57      724.11     31.67 o
  -5   2   4      124.31      134.11      8.47 o
  -4   2   4     1935.75     1670.83     26.12 o
  -3   2   4      875.83      897.48     16.86 o
  -2   2   4     5030.47     4825.53     51.56 o
  -1   2   4      117.29      116.62      8.57 o
   0   2   4     1994.66     2048.64     30.03 o
   1   2   4       18.25       22.16      8.58 o
   2   2   4      854.03      890.06     30.11 o
   3   2   4      728.91      659.23     29.87 o
   4   2   4     1633.47     1584.56     31.17 o
   5   2   4      170.29      146.45     14.64 o
   6   2   4       15.83        9.43     12.52 o
   7   2   4       28.95       11.73     14.28 o
   8   2   4      638.07      559.70     11.40 o
   9   2   4       78.29       83.53      8.14 o
  10   2   4       27.46       22.55      7.53 o
  11   2   4        0.24       -6.22      7.54 o
  12   2   4       29.81       36.06     10.47 o
 -12   3   4       40.21       43.84     14.82 o
 -11   3   4       13.40        6.91     14.75 o
 -10   3   4       37.28       30.98     11.85 o
  -9   3   4       81.21       81.45     12.91 o
  -8   3   4       57.61       62.81     15.29 o
  -7   3   4        1.24       26.13     26.02 o
  -6   3   4      365.92      319.69     13.42 o
  -5   3   4       15.70       13.67      4.47 o
  -4   3   4     1202.99     1188.58     24.57 o
  -3   3   4      307.39      320.16     11.38 o
  -2   3   4      118.83       97.79      4.98 o
  -1   3   4    10992.71    10950.06    105.77 o
   0   3   4      234.58      238.26     17.81 o
   1   3   4      943.62      933.47     26.52 o
   2   3   4    12779.68    13186.57    195.69 o
   3   3   4       81.20       85.89     16.31 o
   4   3   4      106.60       97.59     12.60 o
   5   3   4     2643.47     2589.49     41.10 o
   6   3   4      325.56      305.64     19.71 o
   7   3   4      372.09      327.86     14.13 o
   8   3   4       50.42       56.23      7.91 o
   9   3   4       13.70        3.78      7.88 o
  10   3   4        1.22        3.38      7.96 o
  11   3   4      131.09      138.64      9.89 o
  12   3   4        8.87       19.02     10.38 o
 -12   4   4       12.14       17.18     13.33 o
 -11   4   4        1.98       12.81     11.55 o
 -10   4   4        7.95       14.00     11.35 o
  -9   4   4      268.10      280.75     18.79 o
  -8   4   4       12.82       10.37     11.84 o
  -7   4   4       67.42      103.38     24.72 o
  -6   4   4     3029.63     3054.55     61.75 o
  -5   4   4       79.86       66.80     14.31 o
  -4   4   4     2461.14     2438.96     86.39 o
  -3   4   4      693.25      749.82     18.76 o
  -2   4   4      226.17      186.96      6.37 o
  -1   4   4     2899.49     2957.14     41.13 o
   0   4   4     1583.16     1511.52     28.34 o
   1   4   4     4431.67     4333.11     66.87 o
   2   4   4      614.26      668.99     25.82 o
   3   4   4      151.86      156.49     22.37 o
   4   4   4      325.80      301.74     17.42 o
   5   4   4      182.90      139.79     15.65 o
   6   4   4       44.22       37.83     14.13 o
   7   4   4      202.84      238.63     10.51 o
   8   4   4      377.62      381.19     12.73 o
   9   4   4        0.11       -0.32      8.09 o
  10   4   4      238.08      217.71     14.45 o
  11   4   4       22.15       24.97      7.63 o
  12   4   4        4.33       -8.82     10.27 o
 -12   5   4      317.84      318.31     38.97 o
 -11   5   4       22.05       20.83     11.75 o
 -10   5   4        8.74        5.57     10.75 o
  -9   5   4       28.27       26.40     11.41 o
  -8   5   4       69.21       92.31     12.77 o
  -7   5   4       15.43        1.30     22.09 o
  -6   5   4     1503.42     1529.07     35.16 o
  -5   5   4      168.08      167.90      9.67 o
  -4   5   4      635.02      621.64     15.08 o
  -3   5   4       38.71       33.53      4.38 o
  -2   5   4     1937.46     2076.85     34.41 o
  -1   5   4      515.84      461.87     15.50 o
   0   5   4     5883.10     5690.63     63.06 o
   1   5   4       64.45       51.41     10.46 o
   2   5   4     2833.91     2777.77     43.91 o
   3   5   4     1790.17     1744.09     50.58 o
   4   5   4       23.58       -8.17     15.35 o
   5   5   4      447.65      411.20     33.33 o
   6   5   4     1140.93     1080.53     51.04 o
   7   5   4       90.70      104.74      9.47 o
   8   5   4       11.53        6.31      9.06 o
   9   5   4       11.33        5.85      8.65 o
  10   5   4       70.06       66.26      7.97 o
  11   5   4       64.71       43.75      8.78 o
 -12   6   4      162.37      125.34     11.06 o
 -11   6   4       29.23       33.75     15.64 o
 -10   6   4       16.06       20.88     10.81 o
  -9   6   4      301.01      306.77     13.40 o
  -8   6   4     2902.23     2646.45     70.06 o
  -7   6   4       13.34       15.08     21.51 o
  -5   6   4       73.33       78.44     20.73 o
  -4   6   4     2153.72     2186.53     51.76 o
  -3   6   4       14.18       14.73     13.79 o
  -2   6   4       33.24       45.31     10.86 o
  -1   6   4      399.41      370.84     24.21 o
   0   6   4     5101.86     4657.50     82.73 o
   1   6   4     2336.48     2294.37     37.71 o
   2   6   4     3235.10     3277.43     71.45 o
   3   6   4       14.21        6.06     14.65 o
   4   6   4     2271.26     2302.72     43.14 o
   5   6   4      120.89      132.25     27.99 o
   6   6   4      114.21      109.14     27.49 o
   7   6   4      134.49      144.93     10.91 o
   8   6   4      285.60      289.31     11.28 o
   9   6   4       23.83       17.42      9.07 o
  10   6   4       22.83       29.78      9.79 o
  11   6   4        1.90       -8.10      8.10 o
 -12   7   4      197.33      181.99     22.42 o
 -11   7   4       19.79       16.73     13.75 o
 -10   7   4      165.28      219.50     14.37 o
  -9   7   4      354.44      363.95     16.20 o
  -8   7   4      189.15      231.03     14.39 o
  -7   7   4      201.01      226.85     13.56 o
  -6   7   4      370.96      264.01     48.74 o
  -5   7   4       28.78       36.34     22.96 o
  -4   7   4     9771.29     9798.65    208.45 o
  -3   7   4        6.50       15.97     15.77 o
  -2   7   4     5959.81     5901.41     96.35 o
  -1   7   4      493.62      562.13     19.09 o
   0   7   4       16.07       11.12      8.33 o
   1   7   4       95.13       72.90     13.82 o
   2   7   4    24217.82    26598.28    358.13 o
   3   7   4       13.57       14.70     15.93 o
   4   7   4     5017.16     5125.98     69.54 o
   5   7   4       19.79       26.71     25.16 o
   6   7   4       13.94       16.48     14.02 o
   7   7   4       12.03       -0.55     11.02 o
   8   7   4     1326.63     1345.54     24.09 o
   9   7   4        6.20       10.65     10.07 o
  10   7   4      270.17      281.57     24.39 o
  11   7   4        2.71       63.04     32.07 o
 -12   8   4      394.25      299.82     12.03 o
 -11   8   4       31.93       38.39     21.56 o
 -10   8   4      386.83      370.26     18.37 o
  -9   8   4       41.69       48.78      9.42 o
  -8   8   4      221.81      236.43     11.99 o
  -7   8   4        6.98        6.49     10.54 o
  -6   8   4      648.36      504.45     56.27 o
  -5   8   4      400.95      473.48     43.61 o
  -4   8   4      452.12      393.82     40.67 o
  -3   8   4       50.42       37.54     26.79 o
  -2   8   4     3123.14     3090.88     67.26 o
  -1   8   4      274.12      248.79     13.67 o
   0   8   4    11654.06    12780.38    127.33 o
   1   8   4       96.48       83.73     18.06 o
   2   8   4     3218.12     3643.34     69.17 o
   3   8   4       36.67       33.54     23.28 o
   4   8   4     6977.48     6800.63     77.35 o
   5   8   4      261.77      231.18     22.12 o
   6   8   4     3491.31     3405.25     64.31 o
   7   8   4        5.42       11.52     11.45 o
   8   8   4       41.66       22.87     11.12 o
   9   8   4       29.42        7.64      9.59 o
  10   8   4      100.52      101.59     10.06 o
  11   8   4        5.05        6.38      7.54 o
 -11   9   4       22.40       44.31     22.95 o
 -10   9   4      493.91      517.75     33.58 o
  -9   9   4        1.28        3.61      8.54 o
  -8   9   4      164.12      156.37     11.05 o
  -7   9   4      142.98      125.17     11.18 o
  -6   9   4     1316.04     1372.54     53.63 o
  -5   9   4      410.82      441.33     48.02 o
  -4   9   4      965.22      953.24     64.18 o
  -3   9   4      165.12      451.75     50.32 o
  -2   9   4     4033.28     3953.81     71.93 o
  -1   9   4      103.00      129.86     13.88 o
   0   9   4       87.80      144.82     16.25 o
   1   9   4     2040.22     2117.76     55.12 o
   2   9   4      936.65     1230.53     47.05 o
   3   9   4      103.49       86.84     27.68 o
   4   9   4     2264.54     2224.89     46.96 o
   5   9   4        2.83       -2.10     15.04 o
   6   9   4       87.64      106.84     14.26 o
   7   9   4      248.62      238.31     14.33 o
   8   9   4      277.22      274.47     13.74 o
   9   9   4        0.97       -9.37      9.37 o
  10   9   4      126.46       99.72     18.68 o
  11   9   4       28.86       31.12     13.75 o
 -11  10   4       95.58       90.10     12.41 o
 -10  10   4      140.92      159.21     31.38 o
  -9  10   4       27.95       17.20      9.10 o
  -8  10   4        1.69        0.41      8.54 o
  -7  10   4        0.82        2.07      9.83 o
  -6  10   4        0.74       -0.20     10.29 o
  -5  10   4      129.02       92.34     29.07 o
  -4  10   4      256.79      262.82     27.11 o
  -3  10   4       55.23       65.99     20.88 o
  -2  10   4      173.45      128.93     22.22 o
  -1  10   4       41.55       49.79     14.75 o
   0  10   4        1.65        5.58     12.56 o
   1  10   4       81.66       74.37     20.41 o
   2  10   4      930.98     1021.73     46.21 o
   3  10   4      212.65      191.30     26.87 o
   4  10   4      420.10      373.47     41.26 o
   5  10   4        0.37       11.51     13.38 o
   6  10   4       57.61       48.03     15.39 o
   7  10   4       12.41        1.10     11.62 o
   8  10   4      415.56      391.20     13.86 o
   9  10   4       20.66       13.47      9.63 o
  10  10   4       89.60       91.47     11.94 o
 -11  11   4        0.02       -4.90      9.18 o
 -10  11   4       21.97       18.20     11.58 o
  -9  11   4       10.52        1.70     11.38 o
  -8  11   4       12.57       10.56      8.75 o
  -7  11   4       13.44        1.35      9.57 o
  -6  11   4      158.81      145.76     12.77 o
  -5  11   4       14.53       18.88     12.40 o
  -4  11   4        7.56        5.91     25.82 o
  -3  11   4      262.53      268.02     30.30 o
  -2  11   4       68.08       67.74     23.20 o
  -1  11   4       78.02       74.48     17.07 o
   0  11   4      116.42      129.07     19.69 o
   1  11   4       44.32       51.97     24.09 o
   2  11   4       30.01       42.55     22.35 o
   3  11   4       35.27       40.06     24.26 o
   4  11   4      227.66      198.96     17.14 o
   5  11   4      129.90      123.75     16.24 o
   6  11   4      467.71      484.06     43.54 o
   7  11   4       40.25       41.51     15.49 o
   8  11   4        0.61       -7.12     10.49 o
   9  11   4       12.99       15.54      9.37 o
  10  11   4       13.67       15.33     13.65 o
 -10  12   4       18.02       19.81     10.82 o
  -9  12   4        1.19       11.19     11.54 o
  -8  12   4       65.88       78.23     11.55 o
  -7  12   4        3.25       -2.74      9.17 o
  -6  12   4        1.43        0.83     11.82 o
  -5  12   4       24.04       17.84     13.72 o
  -4  12   4      181.70      168.45     18.47 o
  -3  12   4       63.62       87.33     23.42 o
  -2  12   4      852.00      794.84     61.85 o
  -1  12   4      343.83      423.02     39.02 o
   0  12   4       37.63       52.20     19.48 o
   1  12   4       49.50       69.72     26.89 o
   2  12   4       39.92       55.32     27.25 o
   3  12   4      185.86      177.92     16.58 o
   4  12   4     1325.10     1428.84     31.51 o
   5  12   4      698.12      689.57     47.58 o
   6  12   4        2.64       -2.63     13.61 o
   7  12   4       14.26        3.63     13.10 o
   8  12   4        1.49       -0.69     12.73 o
   9  12   4       11.21       -2.82     11.16 o
  10  12   4      100.15      114.98     48.40 o
 -10  13   4      112.59      123.94     10.66 o
  -9  13   4       17.85        9.52     10.80 o
  -8  13   4        1.73        8.84     11.50 o
  -7  13   4        0.25       -0.13     11.84 o
  -6  13   4      142.35      142.91     20.27 o
  -5  13   4        9.41        2.16     15.45 o
  -4  13   4      432.68      390.73     23.71 o
  -3  13   4      193.43      190.36     20.45 o
  -2  13   4      254.08      340.66     68.44 o
  -1  13   4       19.56       22.07     21.94 o
   0  13   4      599.11      691.08     28.69 o
   1  13   4       28.75       25.50     14.17 o
   2  13   4      978.84     1035.25     51.16 o
   3  13   4      192.56      236.56     17.92 o
   4  13   4      650.40      611.58     22.89 o
   5  13   4        0.13       -4.19     12.55 o
   6  13   4      357.54      336.87     31.90 o
   7  13   4        3.16       -1.92     12.30 o
   8  13   4      108.43       94.30     17.34 o
   9  13   4        9.05       12.43     10.52 o
  -9  14   4       44.39       33.31     10.16 o
  -8  14   4      109.09      136.81     12.90 o
  -7  14   4       98.34       98.85     13.17 o
  -6  14   4       11.24        8.06     12.96 o
  -5  14   4       10.55        5.50     16.24 o
  -4  14   4       13.22        5.00     16.71 o
  -3  14   4        2.60        5.12     16.56 o
  -2  14   4      115.73      104.79     33.02 o
  -1  14   4        5.55      -10.40     22.55 o
   0  14   4        7.08       12.77     15.72 o
   1  14   4        0.58       -9.19     13.71 o
   2  14   4      837.98      915.37     31.18 o
   3  14   4      105.23      106.59     15.65 o
   4  14   4       10.61       14.59     12.91 o
   5  14   4       32.16       13.82     12.53 o
   6  14   4       57.40       56.00     13.29 o
   7  14   4        2.12       15.23     11.73 o
   8  14   4      325.70      299.66     38.59 o
   9  14   4        0.87      -11.38     12.29 o
  -9  15   4       37.64       23.88     26.50 o
  -8  15   4        1.04      -11.44     11.44 o
  -7  15   4       79.66       66.08     13.74 o
  -6  15   4      302.91      310.77     18.91 o
  -5  15   4       11.89       -8.32     15.49 o
  -4  15   4        1.24        0.77     16.21 o
  -3  15   4       40.35       24.29     20.57 o
  -2  15   4      142.39      114.79     24.21 o
  -1  15   4       74.87       51.13     17.66 o
   0  15   4      347.92      365.15     51.88 o
   1  15   4       48.01       52.92     14.18 o
   2  15   4      222.82      210.79     17.69 o
   3  15   4        2.42        0.17     12.99 o
   4  15   4      125.16      108.35     14.01 o
   5  15   4        0.02       -1.09     12.50 o
   6  15   4        0.48       -0.69     11.52 o
   7  15   4       56.64       54.00     13.51 o
   8  15   4       35.60       27.75     10.51 o
  -8  16   4       11.77       34.07     14.92 o
  -7  16   4       23.70       30.74     19.97 o
  -6  16   4       18.46       34.93     31.15 o
  -5  16   4       19.37       23.68     22.52 o
  -4  16   4      105.10       94.40     22.28 o
  -3  16   4       89.10       75.47     22.20 o
  -2  16   4      195.76      230.41     27.46 o
  -1  16   4        0.33       -8.33     20.99 o
   0  16   4       33.01       24.79     20.07 o
   1  16   4       97.45       72.77     20.21 o
   2  16   4       11.87       18.74     15.12 o
   3  16   4       58.91       45.03     13.89 o
   4  16   4       21.04       19.91     13.65 o
   5  16   4        0.32        0.89     12.11 o
   6  16   4      277.74      260.49     24.20 o
   7  16   4        6.28        7.41      9.90 o
  -8  17   4        2.71        3.00     33.19 o
  -7  17   4        7.59       -8.20     14.53 o
  -6  17   4        4.04       17.89     17.57 o
  -5  17   4       49.68       50.65     23.21 o
  -4  17   4        2.12        5.18     22.85 o
  -3  17   4        8.25        3.31     18.00 o
  -2  17   4       25.20        4.06     20.50 o
  -1  17   4        0.14        9.11     20.84 o
   0  17   4        0.32       13.08     14.78 o
   1  17   4        3.81       -2.78     16.52 o
   2  17   4       11.74       22.95     15.12 o
   3  17   4        8.38       21.07     14.66 o
   4  17   4       21.42       34.39     12.98 o
   5  17   4        2.94      -11.09     11.89 o
   6  17   4       54.46       66.64     10.67 o
   7  17   4        6.91       19.76     18.69 o
  -7  18   4       14.20       37.75     16.87 o
  -6  18   4       41.28       52.49     35.41 o
  -5  18   4      177.63      184.73     37.49 o
  -4  18   4       13.89       31.89     17.57 o
  -3  18   4       22.78       42.41     18.93 o
  -2  18   4       44.13       -0.73     19.72 o
  -1  18   4       51.98       53.08     16.47 o
   0  18   4       49.61       51.20     18.83 o
   1  18   4        2.33      -16.26     16.26 o
   2  18   4        2.73       -2.07     13.15 o
   3  18   4        1.66       -2.40     13.50 o
   4  18   4      228.19      282.85     22.81 o
   5  18   4        0.06       -3.03     11.64 o
   6  18   4       17.10       42.30     16.63 o
  -6  19   4       27.88       43.85     15.06 o
  -5  19   4       58.03       74.13     28.53 o
  -4  19   4       80.47       79.49     18.22 o
  -3  19   4       34.87       13.55     18.31 o
  -2  19   4       31.64        7.31     14.34 o
  -1  19   4        3.56       14.04     18.04 o
   0  19   4      188.80      188.14     24.33 o
   1  19   4       46.66       41.19     16.71 o
   2  19   4        2.70        0.12     12.60 o
   3  19   4        1.33       11.59     12.09 o
   4  19   4       15.63       23.44     10.55 o
   5  19   4        1.38       -6.01     25.75 o
  -4  20   4       66.00       40.18     16.08 o
  -3  20   4       39.19       34.24     21.10 o
  -2  20   4        2.07      -15.31     15.31 o
  -1  20   4        9.57       27.38     16.87 o
   0  20   4       41.05       46.80     17.66 o
   1  20   4      139.32      182.20     18.36 o
   2  20   4      188.40      188.32     27.86 o
   3  20   4       54.33       40.20     25.59 o
  -2  21   4       18.48        6.09     14.42 o
  -1  21   4       14.92       31.06     14.83 o
   0  21   4      113.78      106.97     16.76 o
   1  21   4        5.97       19.23     14.74 o
  -9   0   5      341.25      363.54     37.16 o
  -7   0   5      115.04      133.59     31.45 o
  -5   0   5      342.68      350.58     34.79 o
  -3   0   5        0.81       13.12     15.18 o
  -1   0   5       44.27       47.17     11.30 o
   1   0   5       16.17       29.55     12.49 o
   3   0   5        8.53        4.18     16.13 o
   5   0   5      834.33      843.99     37.96 o
   7   0   5       75.31       46.71     10.46 o
   9   0   5       76.60       84.37     10.72 o
  11   0   5       83.40       68.62      9.75 o
 -11   1   5       19.84       17.50     32.10 o
 -10   1   5     1156.79     1147.78     77.46 o
  -9   1   5       13.59       24.96     13.25 o
  -8   1   5      556.32      616.82     38.01 o
  -7   1   5      107.54      100.62     13.49 o
  -6   1   5       41.68       30.14      7.76 o
  -5   1   5      144.48      165.49     20.64 o
  -4   1   5    19463.58    19856.35    217.08 o
  -3   1   5      405.12      420.78     21.83 o
  -2   1   5     1412.55     1492.37     35.33 o
  -1   1   5       29.28       27.81      7.42 o
   0   1   5     1916.92     1923.48     34.25 o
   1   1   5      838.85      814.45     25.55 o
   2   1   5     3656.57     3613.20     70.71 o
   3   1   5       15.05       26.34     12.03 o
   4   1   5      138.46      126.97     10.78 o
   5   1   5       47.45       46.61     11.63 o
   6   1   5       18.31       18.00     13.03 o
   7   1   5       73.63       80.48      7.61 o
   8   1   5      357.18      338.69     11.18 o
   9   1   5       15.78        7.79      7.04 o
  10   1   5       16.68       15.81      6.92 o
  11   1   5        1.44        1.12      7.09 o
  12   1   5        0.08      -11.14     11.14 o
 -12   2   5      177.56       88.67     29.23 o
 -11   2   5       49.14       70.51     19.91 o
 -10   2   5        7.04       12.22     12.01 o
  -9   2   5       18.98       21.14     12.80 o
  -8   2   5     1078.31     1254.60     65.86 o
  -7   2   5      111.14      143.27     10.56 o
  -6   2   5     2296.48     2600.76     64.95 o
  -5   2   5       45.40       63.06     11.38 o
  -4   2   5     1145.63     1105.87     37.15 o
  -3   2   5        0.50        5.82      2.88 o
  -2   2   5    12746.92    12842.07    120.95 o
  -1   2   5      687.66      653.96     29.97 o
   0   2   5    18694.58    18701.18    249.71 o
   1   2   5      453.15      434.55     19.38 o
   2   2   5      522.46      531.55     58.13 o
   3   2   5        0.58        3.75      8.25 o
   4   2   5     3968.10     3914.07    126.06 o
   5   2   5        8.40        1.15     11.08 o
   6   2   5     1822.41     1696.14     82.85 o
   7   2   5       60.82       53.36      7.63 o
   8   2   5        8.13       14.29      7.34 o
   9   2   5       47.71       40.06      7.86 o
  10   2   5      283.86      272.31     17.75 o
  11   2   5       26.16       29.93      7.29 o
  12   2   5       30.20       48.68     11.32 o
 -12   3   5        0.77        7.61     14.90 o
 -11   3   5       49.43       40.98     17.82 o
 -10   3   5      178.36      224.56     13.02 o
  -9   3   5        7.47       16.62     11.89 o
  -8   3   5      623.06      625.41     19.41 o
  -7   3   5       98.35       97.48     13.24 o
  -6   3   5       27.59       21.40      6.04 o
  -5   3   5      354.48      366.24     13.11 o
  -4   3   5     1472.55     1381.21     24.77 o
  -3   3   5      487.86      508.84     12.59 o
  -2   3   5      586.87      647.00     36.70 o
  -1   3   5       29.16       50.77      6.55 o
   0   3   5        3.91       13.42      7.92 o
   1   3   5        0.58       -5.69      9.55 o
   2   3   5      305.12      367.60     20.17 o
   3   3   5      572.08      605.18     27.79 o
   4   3   5     1394.81     1261.02     28.41 o
   5   3   5      391.56      345.83     17.43 o
   6   3   5      379.13      346.60     24.92 o
   7   3   5      221.65      207.18      9.08 o
   8   3   5       28.42       28.86      8.15 o
   9   3   5      111.96      103.42      8.14 o
  10   3   5      148.21      175.65      9.31 o
  11   3   5        2.34       11.68      7.04 o
 -12   4   5        3.00       -3.26     13.80 o
 -11   4   5        9.43       12.02     11.82 o
 -10   4   5       42.41       50.11     11.09 o
  -9   4   5       92.41      101.94     12.25 o
  -8   4   5      802.98      860.62     27.35 o
  -7   4   5      183.38      222.73     25.72 o
  -6   4   5     1066.81     1020.47     26.39 o
  -5   4   5        3.31        8.07      4.13 o
  -4   4   5     1544.15     1532.35     83.15 o
  -3   4   5      652.35      704.48     24.28 o
  -2   4   5    12901.16    12912.14    111.06 o
  -1   4   5     1136.17     1091.75     28.02 o
   0   4   5     5446.02     5471.96     66.18 o
   1   4   5      122.19      123.24     12.76 o
   2   4   5       98.92      112.95     14.30 o
   3   4   5        0.71       -5.49     20.59 o
   4   4   5     6349.01     6441.79    100.39 o
   5   4   5       96.86       88.87     22.84 o
   6   4   5      703.26      632.42     75.09 o
   7   4   5       49.65       51.92      8.49 o
   8   4   5       19.12       26.80      8.16 o
   9   4   5       48.79       41.08      8.47 o
  10   4   5      167.08      162.46     11.33 o
  11   4   5       10.54       18.11      7.12 o
 -12   5   5      437.17      348.17     82.56 o
 -11   5   5        7.12       19.72     13.06 o
 -10   5   5      963.81      935.44     30.12 o
  -9   5   5      357.11      377.00     23.31 o
  -8   5   5       23.04       23.60     11.64 o
  -7   5   5       32.77       22.28      7.18 o
  -6   5   5      827.70      937.05     25.27 o
  -5   5   5       17.09       26.93      7.34 o
  -4   5   5     4481.09     4211.66     55.21 o
  -3   5   5     1818.72     1929.35     80.80 o
  -2   5   5     5794.98     6437.12     75.21 o
  -1   5   5      215.25      229.82     15.56 o
   0   5   5     6936.39     7255.24     98.87 o
   1   5   5     1349.68     1360.44     29.89 o
   2   5   5     2395.79     2470.19     52.29 o
   3   5   5      315.35      352.00     20.67 o
   4   5   5     1038.34      855.11     41.07 o
   5   5   5        7.37        7.22     22.61 o
   6   5   5     2040.57     1900.96     82.53 o
   7   5   5       92.98       72.20      9.50 o
   8   5   5      172.06      174.25     10.17 o
   9   5   5       62.97       65.15      8.80 o
  10   5   5       21.39        6.78      8.04 o
  11   5   5       11.93       42.81     11.50 o
 -12   6   5      158.91      145.39     16.82 o
 -11   6   5        0.01        1.87     10.52 o
 -10   6   5       47.69       42.99     11.01 o
  -9   6   5      130.67      133.49     11.36 o
  -8   6   5     1290.73     1358.99     26.09 o
  -7   6   5       93.43       76.18     37.50 o
  -4   6   5      318.45      374.79     26.43 o
  -3   6   5       10.08       20.06     14.51 o
  -2   6   5       47.34       55.25     11.77 o
  -1   6   5      156.17      149.40     14.71 o
   0   6   5        7.80        5.66      9.10 o
   1   6   5      284.88      334.72     18.77 o
   2   6   5        0.41        5.68     18.23 o
   3   6   5      131.98      143.29     18.36 o
   4   6   5     1843.63     1801.35    139.04 o
   5   6   5      243.16      230.31     29.98 o
   6   6   5       60.75       67.53     14.05 o
   7   6   5        3.19       -1.09      9.33 o
   8   6   5       12.47        1.76      9.07 o
   9   6   5       13.25        9.88      8.46 o
  10   6   5      107.54      124.20     10.94 o
  11   6   5      100.73      107.57     15.13 o
 -12   7   5        2.35       -1.09     11.02 o
 -11   7   5       60.55       61.92     10.50 o
 -10   7   5      247.24      299.85     12.60 o
  -9   7   5      127.87      137.62     10.65 o
  -8   7   5        2.83       11.70     10.38 o
  -7   7   5       60.31       66.22     12.22 o
  -6   7   5      756.44      570.33     58.37 o
  -5   7   5       10.32       27.89     24.34 o
  -4   7   5     3783.19     4147.13     80.80 o
  -3   7   5      769.79      859.84     43.17 o
  -2   7   5     3302.46     3637.33     54.86 o
  -1   7   5     2453.20     2403.14     36.59 o
   0   7   5      761.47      811.54     20.40 o
   1   7   5        1.33       41.00     31.18 o
   2   7   5     9148.04     9489.49    154.42 o
   3   7   5       64.92       41.49     24.14 o
   4   7   5     1993.30     1978.20     47.43 o
   5   7   5       84.77       66.68     28.75 o
   6   7   5     3663.05     3393.51     51.22 o
   7   7   5       37.90       37.93     10.12 o
   8   7   5     1595.06     1580.70     31.69 o
   9   7   5       27.80       28.84      9.79 o
  10   7   5       19.68       15.94      9.02 o
  11   7   5       38.25       42.65      7.57 o
 -12   8   5        5.91        2.49      9.71 o
 -11   8   5       17.05       11.19     13.32 o
 -10   8   5        5.36       -2.95      8.78 o
  -9   8   5      197.23      217.18     12.76 o
  -8   8   5      113.86      131.62     11.68 o
  -7   8   5      129.42      134.87     12.78 o
  -6   8   5      209.62      160.76     45.06 o
  -5   8   5       51.59       67.40     30.64 o
  -4   8   5     1520.13     1702.20     83.07 o
  -3   8   5       18.26       16.67     30.79 o
  -2   8   5     3661.01     3350.85     72.79 o
  -1   8   5     1935.87     2080.62     36.67 o
   0   8   5    10055.84    10869.58     87.20 o
   1   8   5     2182.99     2322.03     65.04 o
   2   8   5      405.30      257.04     28.96 o
   3   8   5       45.79       41.78     23.37 o
   4   8   5     1583.21     1683.76    105.93 o
   5   8   5      951.97      977.23     51.61 o
   6   8   5     6969.87     6717.41     94.77 o
   7   8   5      471.18      443.43     15.40 o
   8   8   5     1022.01     1103.27     19.45 o
   9   8   5        1.70        1.20      9.81 o
  10   8   5        2.63       12.63      8.58 o
  11   8   5       20.33       21.07     10.48 o
 -11   9   5      105.50      102.97     18.51 o
 -10   9   5      102.21      125.12     11.36 o
  -9   9   5       73.44       63.37      9.85 o
  -8   9   5      477.20      393.66     30.23 o
  -7   9   5       47.97       30.62     11.23 o
  -6   9   5       11.55       11.29     12.05 o
  -5   9   5       16.32       23.39     26.52 o
  -4   9   5     1375.65     1245.89     75.99 o
  -3   9   5        1.06        0.89     30.29 o
  -2   9   5     1323.73     1213.59     51.27 o
  -1   9   5     1345.73     1378.96     56.77 o
   0   9   5     2406.61     2693.02     73.37 o
   1   9   5      512.35      496.49     32.64 o
   2   9   5       13.85       10.10     18.75 o
   3   9   5      980.97      976.37     43.81 o
   4   9   5     2234.18     2196.57     66.16 o
   5   9   5       46.23       41.43     14.09 o
   6   9   5     2289.33     2461.22     87.47 o
   7   9   5      130.70      109.34     12.45 o
   8   9   5       24.22       17.53     10.41 o
   9   9   5        3.01        1.04      9.46 o
  10   9   5      130.10      156.92     13.07 o
 -11  10   5        3.05       11.57     10.61 o
 -10  10   5       19.65       25.10     13.07 o
  -9  10   5      267.15      282.71     18.31 o
  -8  10   5        4.53        6.75      8.84 o
  -7  10   5      121.29      102.53     11.44 o
  -6  10   5     1214.26     1003.44     38.32 o
  -5  10   5      158.83      111.76     25.24 o
  -4  10   5      987.02      919.56     72.12 o
  -3  10   5     1155.58     1089.06     90.06 o
  -2  10   5     3917.21     4072.39    141.05 o
  -1  10   5        3.51        6.97     14.25 o
   0  10   5        9.05        9.13     17.83 o
   1  10   5      133.26      175.49     26.10 o
   2  10   5      664.66      545.17     36.28 o
   3  10   5      266.04      243.23     29.56 o
   4  10   5     5907.49     6329.15     56.74 o
   5  10   5      276.90      273.30     18.64 o
   6  10   5      576.53      577.42     53.46 o
   7  10   5       19.57       10.02     14.35 o
   8  10   5       15.69       14.04     10.65 o
   9  10   5       70.38       64.00      9.72 o
  10  10   5      220.24      218.87     10.99 o
 -11  11   5        1.35        6.18      9.35 o
 -10  11   5      358.98      389.98     57.94 o
  -9  11   5        0.03       -4.05      8.26 o
  -8  11   5       84.61       78.15      9.10 o
  -7  11   5       66.05       59.20     10.35 o
  -6  11   5       51.68       28.75     11.14 o
  -5  11   5      183.03      160.95     13.22 o
  -4  11   5      434.88      396.44     50.56 o
  -3  11   5        2.55       -2.81     22.11 o
  -2  11   5      167.07      189.92     28.03 o
  -1  11   5     1033.49     1032.02     46.88 o
   0  11   5       73.90       93.86     27.48 o
   1  11   5       24.59       18.97     20.64 o
   2  11   5       22.11       14.18     24.97 o
   3  11   5       17.88       13.59     15.15 o
   4  11   5       99.90       89.10     13.37 o
   5  11   5      458.11      466.04     38.67 o
   6  11   5       51.16       53.33     14.74 o
   7  11   5       23.64        3.11     14.00 o
   8  11   5       62.26       47.28     13.78 o
   9  11   5        7.42        8.83     11.51 o
  10  11   5        1.91        7.56     12.90 o
 -10  12   5       79.00       74.55     11.26 o
  -9  12   5       37.01       28.15     12.84 o
  -8  12   5       13.57        2.89     10.83 o
  -7  12   5        1.89       -1.68      9.12 o
  -6  12   5        2.58       -1.42     11.76 o
  -5  12   5       20.94       19.42     12.75 o
  -4  12   5       79.42       75.78     16.88 o
  -3  12   5        5.43       -6.37     16.74 o
  -2  12   5      153.67      129.14     33.74 o
  -1  12   5        1.66       -0.39     28.76 o
   0  12   5      646.75      590.33     47.68 o
   1  12   5      141.03      177.20     39.97 o
   2  12   5     1043.72     1221.84     29.02 o
   3  12   5       48.52       52.38     12.99 o
   4  12   5      613.41      633.71     35.00 o
   5  12   5       12.86       10.25     13.53 o
   6  12   5      269.06      261.03     21.39 o
   7  12   5        7.45        9.18     12.98 o
   8  12   5      182.53      179.88     15.52 o
   9  12   5        7.50        1.69     10.71 o
 -10  13   5       83.15       83.78     10.00 o
  -9  13   5        0.97       13.50     10.72 o
  -8  13   5       35.14       39.47     11.81 o
  -7  13   5       50.38       38.59     11.99 o
  -6  13   5        9.69        5.70     15.59 o
  -5  13   5        0.05       -1.52     12.52 o
  -4  13   5        8.01        9.70     15.98 o
  -3  13   5       11.81        1.16     17.03 o
  -2  13   5        8.96        5.24     21.20 o
  -1  13   5       40.67       20.19     20.34 o
   0  13   5       23.81       25.73     15.08 o
   1  13   5      160.20      196.74     19.55 o
   2  13   5        0.15       10.43     11.98 o
   3  13   5        0.66        6.14     12.50 o
   4  13   5       35.92       32.05     13.35 o
   5  13   5       48.83       50.26     13.91 o
   6  13   5        1.62        1.48     12.67 o
   7  13   5        2.09        1.72     12.25 o
   8  13   5        0.29        5.27     11.46 o
   9  13   5        5.61       12.60      9.89 o
  -9  14   5        0.11        2.70     10.12 o
  -8  14   5      115.57      129.73     12.75 o
  -7  14   5       52.34       48.18     12.31 o
  -6  14   5       13.18        8.59     12.43 o
  -5  14   5       19.46       21.87     15.61 o
  -4  14   5       11.15       -3.27     16.60 o
  -3  14   5       21.65       19.39     21.63 o
  -2  14   5        0.36        1.17     20.88 o
  -1  14   5       35.34       28.06     20.03 o
   0  14   5      882.13      894.55     82.40 o
   1  14   5      399.01      475.57     44.93 o
   2  14   5       43.60       57.26     14.55 o
   3  14   5        8.42       14.35     13.71 o
   4  14   5       27.17       28.67     14.15 o
   5  14   5       21.17       25.02     13.08 o
   6  14   5      275.18      262.99     21.14 o
   7  14   5        5.18       18.49     11.69 o
   8  14   5        1.71        0.35     10.46 o
  -9  15   5      100.77       83.58     11.55 o
  -8  15   5      114.55      100.33     12.66 o
  -7  15   5        0.32        6.68     13.46 o
  -6  15   5        0.44        5.38     15.83 o
  -5  15   5       15.84       12.84     19.73 o
  -4  15   5      169.69      135.16     22.97 o
  -3  15   5       84.33       78.40     22.21 o
  -2  15   5      383.31      310.66     38.53 o
  -1  15   5       34.12       21.99     20.00 o
   0  15   5      140.74      179.87     42.35 o
   1  15   5        5.07        6.87     13.36 o
   2  15   5       29.60       32.38     12.82 o
   3  15   5        2.09        0.74     13.13 o
   4  15   5       87.89       81.21     14.34 o
   5  15   5       24.36       28.98     13.01 o
   6  15   5      145.73      174.89     26.74 o
   7  15   5        0.11       -8.16     10.33 o
   8  15   5        2.20       -3.74     11.44 o
  -8  16   5       35.47       54.26     19.02 o
  -7  16   5       17.45       17.93     20.17 o
  -6  16   5      306.76      281.91     46.43 o
  -5  16   5       26.79       -0.28     21.53 o
  -4  16   5       27.96       31.80     21.03 o
  -3  16   5      199.27      171.76     25.31 o
  -2  16   5      346.69      326.44     32.13 o
  -1  16   5      158.92      147.56     23.25 o
   0  16   5       87.43       75.32     16.13 o
   1  16   5      105.94       98.17     15.29 o
   2  16   5       22.50       17.28     15.92 o
   3  16   5      232.21      259.61     17.38 o
   4  16   5      160.19      165.89     17.05 o
   5  16   5        0.16        3.43     12.76 o
   6  16   5        9.86       18.92     10.59 o
   7  16   5       77.16       84.76     14.68 o
  -8  17   5       17.92       62.82     35.32 o
  -7  17   5       41.66       52.88     24.75 o
  -6  17   5        8.88       22.10     19.87 o
  -5  17   5       16.62       34.80     22.06 o
  -4  17   5        8.49        8.04     18.45 o
  -3  17   5       90.22      104.57     22.16 o
  -2  17   5      151.45      185.50     28.52 o
  -1  17   5      299.89      275.18     30.50 o
   0  17   5        7.68        5.80     14.22 o
   1  17   5       49.57       31.45     14.73 o
   2  17   5      111.88      126.25     17.40 o
   3  17   5       18.40       42.70     14.85 o
   4  17   5       45.97       73.85     15.02 o
   5  17   5      306.58      274.02     34.02 o
   6  17   5       25.46       21.27     11.75 o
  -7  18   5       12.26       22.58     35.12 o
  -6  18   5        1.87        2.92     15.81 o
  -5  18   5        0.02       -5.17     17.66 o
  -4  18   5       41.94       41.11     18.76 o
  -3  18   5       21.66       37.34     19.51 o
  -2  18   5       19.11       21.52     21.05 o
  -1  18   5        3.51        3.53     14.46 o
   0  18   5       63.96       67.79     18.37 o
   1  18   5       32.47       29.02     17.39 o
   2  18   5        0.14       -4.89     13.71 o
   3  18   5       50.91       66.35     14.19 o
   4  18   5       11.43        8.58     12.68 o
   5  18   5        0.05       -1.62     10.91 o
  -5  19   5        0.68       -4.36     15.45 o
  -4  19   5        0.18        8.58     16.46 o
  -3  19   5       29.07       33.56     18.90 o
  -2  19   5        0.81       11.60     13.42 o
  -1  19   5        2.36       -1.73     16.54 o
   0  19   5        9.17        2.15     15.60 o
   1  19   5       76.28       78.71     16.84 o
   2  19   5        3.82        8.96     14.80 o
   3  19   5       14.76        6.88     12.41 o
   4  19   5        7.53        8.61     11.57 o
  -4  20   5        2.16       -9.99     14.54 o
  -3  20   5       11.72       24.51     11.64 o
  -2  20   5        0.21       -6.08     14.97 o
  -1  20   5       51.08       53.58     17.40 o
   0  20   5        1.91       -7.07     14.94 o
   1  20   5       48.22       31.10     23.93 o
   2  20   5       54.29       66.61     14.29 o
   3  20   5        0.32       13.58     13.85 o
  -1  21   5       68.20       86.06     15.84 o
   0  21   5        4.77       13.81     14.00 o
  -8   0   6      427.59      454.13     20.44 o
  -6   0   6      859.91      822.62     57.87 o
  -4   0   6     7381.54     7496.28    146.72 o
  -2   0   6      337.76      341.13     26.95 o
   0   0   6    11391.66    10968.34    176.33 o
   2   0   6     5831.18     6352.28    122.17 o
   4   0   6     1582.22     1551.63     38.22 o
   6   0   6     1858.74     1592.84     55.20 o
   8   0   6        1.56        0.37      9.64 o
  10   0   6       83.21       79.77      9.74 o
 -10   1   6       88.53      123.06     17.59 o
  -9   1   6      257.99      242.10     19.82 o
  -8   1   6       55.00       50.54      6.47 o
  -7   1   6      155.47      186.34     12.21 o
  -6   1   6      650.33      742.55     25.66 o
  -5   1   6        0.83       11.80     18.78 o
  -4   1   6      859.13     1020.85     38.01 o
  -3   1   6      120.96      122.93     15.62 o
  -2   1   6     3268.30     3199.77     39.76 o
  -1   1   6       34.20       40.12      3.99 o
   0   1   6      642.40      716.60     24.91 o
   1   1   6      290.81      286.16     17.69 o
   2   1   6      111.69      105.88     13.78 o
   3   1   6       37.74       42.06      8.59 o
   4   1   6     4184.39     3988.53    103.18 o
   5   1   6     1255.86     1180.04     41.75 o
   6   1   6        1.62       10.01     12.72 o
   7   1   6        4.72        2.85      7.06 o
   8   1   6      291.99      265.76      9.30 o
   9   1   6        0.23       -1.38      6.97 o
  10   1   6       90.27       93.92      8.13 o
  11   1   6       69.39       75.24      7.58 o
 -11   2   6       25.79       34.50     18.73 o
 -10   2   6      121.02      121.29     13.79 o
  -9   2   6       79.66       93.21     13.60 o
  -8   2   6     1060.30     1015.81     62.90 o
  -7   2   6      120.96      112.27      9.63 o
  -6   2   6      446.38      545.60     17.72 o
  -5   2   6       15.65       17.39      5.04 o
  -4   2   6      252.27      258.82     10.45 o
  -3   2   6      925.72      901.63     19.31 o
  -2   2   6     2867.67     3366.45     41.79 o
  -1   2   6       44.64       43.73      3.97 o
   0   2   6      630.00      619.24     28.42 o
   1   2   6       82.38       73.28     12.05 o
   2   2   6       69.35       76.16     13.85 o
   3   2   6      372.65      348.66     19.37 o
   4   2   6        5.39       11.66      9.65 o
   5   2   6      196.85      175.53     14.57 o
   6   2   6        8.91       23.09     13.13 o
   7   2   6       68.03       76.14      7.62 o
   8   2   6        1.46        2.11      7.49 o
   9   2   6       12.03       14.78      7.19 o
  10   2   6        0.16       -4.03      7.44 o
  11   2   6        0.25       -5.34      8.05 o
 -12   3   6       33.54        8.61     27.08 o
 -11   3   6       21.22       32.95     12.42 o
 -10   3   6        6.42        0.59     11.53 o
  -9   3   6       68.45       76.52     13.48 o
  -8   3   6      300.37      283.83     14.91 o
  -7   3   6      246.61      208.31     29.92 o
  -6   3   6      146.71      148.81     20.76 o
  -5   3   6        5.28        3.48     15.23 o
  -4   3   6       83.78       92.99      6.64 o
  -3   3   6      107.79      119.31      6.96 o
  -2   3   6     1452.76     1471.00     27.03 o
  -1   3   6      885.51      841.21     17.46 o
   0   3   6      172.45      168.68     17.34 o
   1   3   6      923.42      988.85     32.23 o
   2   3   6      842.03      892.41     31.72 o
   3   3   6      841.68      804.75     23.58 o
   4   3   6      180.57      165.75     19.48 o
   5   3   6      204.50      210.18     16.03 o
   6   3   6       68.72       72.98     14.59 o
   7   3   6      114.34      114.97      8.57 o
   8   3   6       96.70      101.12      8.54 o
   9   3   6       30.24       41.78      8.20 o
  10   3   6       56.86       62.17      8.09 o
  11   3   6        1.69       -4.85      7.12 o
 -12   4   6       56.64       53.23     14.35 o
 -11   4   6        2.71       10.63     17.32 o
 -10   4   6       10.74        8.18     10.80 o
  -9   4   6       62.38       98.67     12.09 o
  -8   4   6      241.85      262.01     15.19 o
  -7   4   6       49.09       41.35     23.67 o
  -6   4   6     1016.69     1025.23     25.15 o
  -5   4   6       51.31       42.45      5.77 o
  -4   4   6      515.74      667.32     37.65 o
  -3   4   6      992.08     1049.44     48.71 o
  -2   4   6      253.44      265.40     17.68 o
  -1   4   6       23.80       22.39      9.85 o
   0   4   6     3232.37     3219.78     55.45 o
   1   4   6     2629.97     2634.57     47.49 o
   2   4   6     2224.92     2388.51     75.69 o
   3   4   6      188.02      186.09     19.87 o
   4   4   6      440.42      397.42     25.53 o
   5   4   6       24.30       42.77     19.05 o
   6   4   6      904.16      790.21     37.51 o
   7   4   6        4.06       -3.43      7.87 o
   8   4   6      329.02      371.19     12.42 o
   9   4   6        4.60        9.89      7.84 o
  10   4   6       28.64       23.95      7.76 o
  11   4   6        0.06       -7.20      7.20 o
 -12   5   6       69.65       50.00     27.23 o
 -11   5   6       32.02       39.85     13.17 o
 -10   5   6     1852.08     1998.68     40.66 o
  -9   5   6        0.61       -6.20     11.25 o
  -8   5   6      755.38      832.84     21.60 o
  -7   5   6      185.93      154.84     26.24 o
  -6   5   6       23.44       16.24      5.37 o
  -5   5   6      420.44      439.29     21.24 o
  -4   5   6     9477.75    10233.78    135.43 o
  -3   5   6      731.05      831.94     29.64 o
  -2   5   6     2120.33     2161.55     38.88 o
  -1   5   6     1768.75     1905.79     37.40 o
   0   5   6     3413.65     3721.21     55.68 o
   1   5   6      350.73      332.59     17.87 o
   2   5   6    11265.99    13242.84    122.82 o
   3   5   6       77.34       87.38     14.67 o
   4   5   6      204.33      242.78     41.75 o
   5   5   6      146.80      144.95     22.77 o
   6   5   6      814.47      736.15     20.28 o
   7   5   6       13.58        6.97      8.78 o
   8   5   6     3250.49     3347.87     50.58 o
   9   5   6       45.18       54.12      8.49 o
  10   5   6      109.62       82.97      8.18 o
  11   5   6       49.59       66.68      9.85 o
 -12   6   6       12.11       10.31     12.39 o
 -11   6   6        1.15       15.21     10.54 o
 -10   6   6     2024.97     2142.26     34.46 o
  -9   6   6      213.25      225.89     13.87 o
  -8   6   6       41.47       33.54     11.59 o
  -7   6   6       30.44       50.49     15.31 o
  -5   6   6       23.85       11.45     27.33 o
  -4   6   6     7346.88     7587.35    118.73 o
  -3   6   6     1064.78     1187.34     45.99 o
  -2   6   6     1407.46     1377.30     52.76 o
  -1   6   6      595.43      565.50     30.23 o
   0   6   6     8647.60     8879.55     84.14 o
   1   6   6       69.69       59.65     12.50 o
   2   6   6     3595.05     4391.57     71.40 o
   3   6   6      341.97      367.42     27.17 o
   4   6   6     3565.03     3829.89    116.11 o
   5   6   6      180.29      192.76     26.34 o
   6   6   6     1335.37     1319.73     24.86 o
   7   6   6      121.18      106.47     11.96 o
   8   6   6      108.99      114.54      9.32 o
   9   6   6        0.01       -1.32      8.03 o
  10   6   6       62.06       64.37      7.81 o
  11   6   6       10.13       23.86      8.00 o
 -12   7   6      152.44      137.10     21.85 o
 -11   7   6       24.78       27.41      9.62 o
 -10   7   6        8.65       11.51      9.67 o
  -9   7   6      211.40      217.61     14.01 o
  -8   7   6      129.57      136.55     11.77 o
  -7   7   6        0.02       -4.80     13.28 o
  -6   7   6      397.17      282.50     47.62 o
  -5   7   6        0.37       -1.20     31.36 o
  -4   7   6      425.62      495.10     44.22 o
  -3   7   6     1431.64     1539.14     54.85 o
  -2   7   6      460.03      512.41     24.80 o
  -1   7   6     2043.65     2209.82     44.80 o
   0   7   6      114.49      138.54     14.61 o
   1   7   6        0.38       -5.74     15.31 o
   2   7   6     1927.87     1901.50     68.41 o
   3   7   6     2716.00     2793.46    150.34 o
   4   7   6      599.15      567.12     39.89 o
   5   7   6      212.86      182.54     27.55 o
   6   7   6      448.55      448.87     16.32 o
   7   7   6        2.08        8.38      9.06 o
   8   7   6       16.29       15.41      8.92 o
   9   7   6       22.37       23.45      8.50 o
  10   7   6      140.17      132.50      9.32 o
  11   7   6        3.48        1.85     13.11 o
 -12   8   6        7.06       14.72     10.07 o
 -11   8   6        0.06        4.68     13.97 o
 -10   8   6      519.10      501.64     18.57 o
  -9   8   6       34.08       30.39      9.49 o
  -8   8   6        2.06        1.68     10.08 o
  -7   8   6      130.57      129.12     14.83 o
  -6   8   6      124.08       45.60     39.66 o
  -5   8   6       14.28        9.17     30.75 o
  -4   8   6     1568.99     1365.30     54.25 o
  -3   8   6      147.63      130.16     24.08 o
  -2   8   6        9.81       21.66     20.22 o
  -1   8   6       98.86       86.90     17.84 o
   0   8   6        4.33        7.77     12.43 o
   1   8   6     2490.21     2799.60     58.07 o
   2   8   6      338.40      290.59     26.37 o
   3   8   6     2176.07     2046.54    112.62 o
   4   8   6      789.49      864.16     43.18 o
   5   8   6      615.46      649.47     43.22 o
   6   8   6       86.96       60.73     11.11 o
   7   8   6      422.32      401.32     15.15 o
   8   8   6       14.53       19.75      9.96 o
   9   8   6        7.94        4.34      9.72 o
  10   8   6       99.81      101.72     11.33 o
 -11   9   6        3.15        3.96     12.53 o
 -10   9   6      135.63      128.64     15.35 o
  -9   9   6        6.10        7.37      9.01 o
  -8   9   6       12.52       16.55      9.82 o
  -7   9   6      129.83      101.07     13.64 o
  -6   9   6      142.82      130.69     15.18 o
  -5   9   6       49.33       -7.74     38.23 o
  -4   9   6        2.67       14.87     35.27 o
  -3   9   6        1.67        8.32     23.27 o
  -2   9   6     3976.23     3868.93    129.02 o
  -1   9   6      207.77      189.51     18.01 o
   0   9   6       15.99       34.34     18.11 o
   1   9   6       65.66       78.04     19.79 o
   2   9   6      146.39      104.19     20.81 o
   3   9   6       57.13       43.32     22.28 o
   4   9   6     2135.85     2480.10     71.91 o
   5   9   6        8.53       16.83     13.75 o
   6   9   6        0.61      -13.78     13.78 o
   7   9   6        0.01       -7.88     11.48 o
   8   9   6        8.25        9.97     10.44 o
   9   9   6       43.49       43.83      9.86 o
  10   9   6       40.51       31.13      8.02 o
 -11  10   6       31.04       24.69     17.15 o
 -10  10   6        0.52       -1.04      8.76 o
  -9  10   6        5.36       18.37      9.94 o
  -8  10   6       10.26       -1.92      9.31 o
  -7  10   6       15.25       12.84     10.95 o
  -6  10   6        7.33        1.58     12.23 o
  -5  10   6       16.19       10.99     14.86 o
  -3  10   6        5.11        3.23     20.18 o
  -2  10   6     1383.67     1541.87     54.40 o
  -1  10   6      400.85      381.28     31.66 o
   0  10   6     2991.91     3124.16     83.24 o
   1  10   6       77.52       95.67     22.88 o
   2  10   6       41.69       35.08     20.49 o
   3  10   6        1.14        4.54     22.16 o
   4  10   6      503.07      616.89     23.47 o
   5  10   6      326.41      293.59     17.95 o
   6  10   6     1441.92     1472.30     99.35 o
   7  10   6        0.26        5.69     14.17 o
   8  10   6       66.65       46.41     15.35 o
   9  10   6       39.34       18.04     11.19 o
  10  10   6        7.08        6.31     10.73 o
 -11  11   6       49.70       44.41      9.96 o
 -10  11   6       28.61       18.18     11.70 o
  -9  11   6       30.21       15.34      8.68 o
  -8  11   6        1.76        7.16      8.71 o
  -7  11   6        7.03        3.05     10.90 o
  -6  11   6      169.76      147.98     14.66 o
  -5  11   6      155.74      147.90     13.45 o
  -4  11   6      187.37      219.61     26.31 o
  -3  11   6        0.08        4.39     27.64 o
  -2  11   6     1485.19     1581.83     58.57 o
  -1  11   6       42.42       46.23     28.40 o
   0  11   6      294.73      270.95     35.35 o
   1  11   6       31.00       31.84     22.50 o
   2  11   6     1072.76     1102.61     49.74 o
   3  11   6      156.00      142.87     14.41 o
   4  11   6     1584.36     1682.60     57.67 o
   5  11   6      120.42      129.85     15.38 o
   6  11   6      123.61       96.15     15.43 o
   7  11   6        0.57      -11.34     13.29 o
   8  11   6       50.06       31.22     12.88 o
   9  11   6        2.05       -2.99     10.88 o
 -10  12   6       79.23       72.84     13.76 o
  -9  12   6       68.49       69.31     24.18 o
  -8  12   6       23.65       21.07      9.25 o
  -7  12   6        2.70        6.52      9.56 o
  -6  12   6       49.72       38.83     12.16 o
  -5  12   6        5.94       -9.85     12.77 o
  -4  12   6      411.78      378.47     21.83 o
  -3  12   6      379.59      434.99     34.62 o
  -2  12   6      308.97      269.67     28.62 o
   0  12   6      502.91      535.23     40.45 o
   1  12   6      182.94      213.37     15.75 o
   2  12   6      111.31      114.26     16.23 o
   3  12   6      678.01      710.85     36.03 o
   4  12   6      908.13      885.37     22.58 o
   5  12   6        1.48        8.07     14.26 o
   6  12   6      255.79      262.54     22.53 o
   7  12   6        0.94       -7.31     12.92 o
   8  12   6       39.09       36.75     12.44 o
   9  12   6       12.28       14.75     10.26 o
 -10  13   6       17.31       32.98      9.48 o
  -9  13   6       31.86       24.26     11.35 o
  -8  13   6       30.34       29.05     10.92 o
  -7  13   6       50.69       45.02     11.88 o
  -6  13   6       77.32       67.62     12.66 o
  -5  13   6       19.96       12.41     16.06 o
  -4  13   6      190.30      199.21     19.69 o
  -3  13   6       64.40       69.37     22.60 o
  -2  13   6      191.31      236.45     24.04 o
  -1  13   6        0.29       -2.00     17.85 o
   0  13   6      511.75      590.48     30.68 o
   1  13   6        0.88       -3.16     12.69 o
   2  13   6       40.33       36.81     15.36 o
   3  13   6      111.94      100.03     13.86 o
   4  13   6      316.77      325.51     24.22 o
   5  13   6        1.48       15.56     13.95 o
   6  13   6      394.26      406.60     23.04 o
   7  13   6       28.80       20.69     17.05 o
   8  13   6       82.84       64.53     11.73 o
   9  13   6       19.27       -7.05     13.00 o
  -9  14   6       24.79       24.79     10.29 o
  -8  14   6        9.38       14.44     12.50 o
  -7  14   6        8.78        1.70     11.80 o
  -6  14   6       13.53       -0.42     14.82 o
  -5  14   6       24.13       22.54     18.25 o
  -4  14   6      559.96      555.82     45.25 o
  -3  14   6       49.14       49.42     22.96 o
  -2  14   6      110.85      107.92     21.90 o
  -1  14   6      137.36      148.13     23.90 o
   0  14   6       31.87       37.77     18.19 o
   1  14   6      379.98      393.59     20.34 o
   2  14   6      786.22      886.11     32.82 o
   3  14   6       25.34       27.62     12.50 o
   4  14   6       27.82       31.71     13.96 o
   5  14   6        1.63       10.41     13.20 o
   6  14   6      169.75      162.64     14.77 o
   7  14   6       12.62       -1.88     11.01 o
   8  14   6        0.69        9.68     10.04 o
  -9  15   6       12.25       15.81     16.40 o
  -8  15   6       45.74       43.07     12.05 o
  -7  15   6       26.51       25.33     13.44 o
  -6  15   6       70.96       65.96     15.17 o
  -5  15   6        5.49        8.09     20.05 o
  -4  15   6       20.73       15.59     20.19 o
  -3  15   6       26.51       28.92     21.84 o
  -2  15   6      259.62      286.86     32.41 o
  -1  15   6      109.90       94.13     22.40 o
   0  15   6       31.06       30.32     17.31 o
   1  15   6       28.15       26.96     13.48 o
   2  15   6      295.55      296.38     18.97 o
   3  15   6      236.62      242.54     16.50 o
   4  15   6       64.34       59.38     14.86 o
   5  15   6        5.71        8.33     13.36 o
   6  15   6       23.50       34.13     12.06 o
   7  15   6        9.76       12.85     10.23 o
  -8  16   6       24.11       34.93     16.48 o
  -7  16   6        0.00       -3.98     13.73 o
  -6  16   6       18.49        3.12     15.36 o
  -5  16   6       31.03       21.71     22.45 o
  -4  16   6       62.95       54.47     25.25 o
  -3  16   6       84.89       87.83     19.61 o
  -2  16   6        0.57      -16.45     21.69 o
  -1  16   6      240.43      188.26     24.31 o
   0  16   6       81.68       74.05     15.89 o
   1  16   6      101.13      101.15     17.73 o
   2  16   6        5.83        5.52     12.53 o
   3  16   6       48.57       46.44     14.19 o
   4  16   6      103.90      110.58     18.15 o
   5  16   6      153.45      172.22     15.29 o
   6  16   6       47.93       59.60     11.64 o
   7  16   6        3.82        7.50     12.52 o
  -7  17   6       24.00       31.61     17.31 o
  -6  17   6       10.59       16.93     17.77 o
  -5  17   6       42.18       11.06     18.03 o
  -4  17   6       75.93       51.41     20.53 o
  -3  17   6      127.70      129.00     23.61 o
  -2  17   6       52.82       58.98     23.69 o
  -1  17   6      236.31      234.46     18.99 o
   0  17   6        5.57        5.46     13.42 o
   1  17   6       16.01       18.53     12.52 o
   2  17   6       83.75       80.18     15.67 o
   3  17   6        0.03       -0.55     13.46 o
   4  17   6       22.14        2.52     12.97 o
   5  17   6       14.21       19.18     11.81 o
   6  17   6       38.04       55.91     22.56 o
  -6  18   6       32.34       18.09     38.39 o
  -5  18   6      115.34      123.68     20.35 o
  -4  18   6        0.55      -10.35     17.77 o
  -3  18   6        0.88      -19.55     19.55 o
  -2  18   6       96.04       77.59     22.64 o
  -1  18   6       44.16       44.78     14.69 o
   0  18   6       32.42       27.98     13.70 o
   1  18   6      103.64      114.56     15.35 o
   2  18   6       16.29       14.39     13.68 o
   3  18   6       15.01       13.82     12.91 o
   4  18   6        5.61       -9.29     11.75 o
   5  18   6       84.89       92.16     33.86 o
  -5  19   6        1.87       18.78     16.07 o
  -4  19   6        1.07        8.10     17.27 o
  -3  19   6       81.67      133.04     43.30 o
  -2  19   6       86.82       98.47     22.07 o
  -1  19   6        5.82        8.81     17.39 o
   0  19   6        7.62       12.81     12.33 o
   1  19   6        8.50       18.82     14.83 o
   2  19   6        1.96       -3.51     13.62 o
   3  19   6        3.01        3.55     11.84 o
   4  19   6       65.00       93.18     13.99 o
  -4  20   6       33.99       30.78     15.63 o
  -3  20   6        4.29       -1.25     14.40 o
  -2  20   6       79.20       49.32     12.66 o
  -1  20   6        0.16       -3.07     15.39 o
   0  20   6      100.30       68.82     16.77 o
   1  20   6       10.69       13.86     12.93 o
   2  20   6      100.77       76.47     14.49 o
  -9   0   7      300.05      337.85     16.69 o
  -7   0   7       11.09       22.68      7.01 o
  -5   0   7      166.20      193.09     34.44 o
  -3   0   7      166.85      189.47     27.21 o
  -1   0   7     1074.29     1073.75     46.54 o
   1   0   7        2.09        0.46     14.05 o
   3   0   7     1169.79     1146.32     64.35 o
   5   0   7       26.25       26.38     18.29 o
   7   0   7        0.18       -0.85      9.45 o
   9   0   7      112.28      130.17     12.49 o
  11   0   7        1.71        2.83      9.19 o
 -10   1   7        3.15       -0.89     16.59 o
  -9   1   7      101.26      111.28     15.62 o
  -8   1   7      615.73      693.59     23.55 o
  -7   1   7        2.14        7.14      6.22 o
  -6   1   7      736.02      842.00     23.35 o
  -5   1   7       14.39       19.72      9.07 o
  -4   1   7     1729.19     1737.10     30.97 o
  -3   1   7       25.53       26.29      4.57 o
  -2   1   7       63.15       74.99      5.76 o
  -1   1   7      106.77      109.34     15.83 o
   0   1   7      483.20      447.12     36.52 o
   1   1   7      418.26      405.38     48.58 o
   2   1   7       29.55       36.91     13.23 o
   3   1   7       38.48       32.67      8.85 o
   4   1   7        6.51        2.97      9.53 o
   5   1   7        0.57       -2.42     11.18 o
   6   1   7       26.40       14.94     13.26 o
   7   1   7       30.74       26.42      7.09 o
   8   1   7       89.62       88.71      8.15 o
   9   1   7       30.96       23.79      7.22 o
  10   1   7       92.80       94.05      7.98 o
  11   1   7        1.09       -3.22      6.59 o
 -11   2   7        0.63       -7.18     17.88 o
 -10   2   7      302.34      311.66     16.65 o
  -9   2   7       54.61       55.55      9.35 o
  -8   2   7     2913.46     2949.13    108.45 o
  -7   2   7      387.37      438.24     16.99 o
  -6   2   7      183.99      255.87     37.24 o
  -5   2   7       38.97       43.55      5.61 o
  -4   2   7      207.92      335.20     14.29 o
  -3   2   7        0.77       -4.30      4.96 o
  -2   2   7    11248.36    11662.93    115.60 o
  -1   2   7      133.42      143.97      9.39 o
   0   2   7      206.61      166.73      6.92 o
   1   2   7       40.62       45.66     13.54 o
   2   2   7     1169.20     1068.52     54.32 o
   3   2   7      226.19      263.83     16.43 o
   4   2   7      167.93      147.79     13.45 o
   5   2   7      607.96      570.27     32.00 o
   6   2   7      224.79      245.16     16.19 o
   7   2   7      713.58      640.09     12.57 o
   8   2   7      180.80      156.43      8.63 o
   9   2   7        7.22        5.64      7.37 o
  10   2   7       10.09        5.87      7.03 o
  11   2   7       13.60       25.23      7.07 o
 -11   3   7       44.76       47.76     13.18 o
 -10   3   7     3329.05     3351.58    137.57 o
  -9   3   7       95.32      102.68     14.11 o
  -8   3   7      317.35      357.68     13.90 o
  -7   3   7       16.41        4.96      7.07 o
  -6   3   7     2240.48     2347.93     95.82 o
  -5   3   7       12.97       20.36      6.82 o
  -4   3   7    13149.06    13765.61    187.63 o
  -3   3   7      121.54      109.04      7.08 o
  -2   3   7     1340.58     1433.22     54.54 o
  -1   3   7        2.35       16.39      4.61 o
   0   3   7     3002.29     3044.48     54.72 o
   1   3   7      356.76      391.11     23.27 o
   2   3   7     8121.96     8918.59    183.22 o
   3   3   7      126.57      134.95     15.24 o
   4   3   7       40.52       52.27     17.39 o
   5   3   7      233.79      208.95     22.45 o
   6   3   7        9.84       17.62      8.04 o
   7   3   7      154.39      136.85      9.03 o
   8   3   7     1230.34     1303.48     33.25 o
   9   3   7       17.29       14.28      7.50 o
  10   3   7       16.88       23.60      7.15 o
  11   3   7       55.15       51.58      7.44 o
 -12   4   7       18.65       17.18     10.68 o
 -11   4   7        0.91       10.70     10.57 o
 -10   4   7       65.97       76.32     12.43 o
  -9   4   7      224.98      256.75     15.50 o
  -8   4   7     1275.38     1264.10     45.01 o
  -7   4   7      129.50      137.91     10.67 o
  -6   4   7      189.24      196.19     11.83 o
  -5   4   7       78.08      122.42     24.89 o
  -4   4   7      304.70      373.92     12.46 o
  -3   4   7       54.33       70.57      6.10 o
  -2   4   7     9869.61     9386.03    281.55 o
  -1   4   7       20.17       22.45     12.27 o
   0   4   7     8925.19     9977.35    125.63 o
   1   4   7      182.41      186.90     19.67 o
   2   4   7     7052.98     8421.73    114.17 o
   3   4   7      174.06      240.09     21.66 o
   4   4   7      839.10      778.99     93.93 o
   5   4   7       62.05       57.87     19.76 o
   6   4   7     1508.89     1491.65     27.34 o
   7   4   7       18.09       20.70      8.29 o
   8   4   7     1738.91     1849.85     48.12 o
   9   4   7       49.87       44.43      7.83 o
  10   4   7        3.32        1.65      7.01 o
  11   4   7        6.92       20.20      7.01 o
 -12   5   7       28.09       16.50     13.57 o
 -11   5   7       35.94       22.83     10.46 o
 -10   5   7      198.68      210.98     15.94 o
  -9   5   7       56.67       56.65     11.44 o
  -8   5   7       16.75       18.21     10.70 o
  -7   5   7       44.95       36.49      7.24 o
  -6   5   7       42.63        3.66     15.13 o
  -5   5   7       97.32       87.98      7.99 o
  -4   5   7     2656.85     3048.74     52.03 o
  -3   5   7      182.90      185.48     16.33 o
  -2   5   7       63.39       48.04     14.53 o
  -1   5   7      346.69      364.61     23.43 o
   0   5   7     7844.00     8967.86    119.27 o
   1   5   7      109.75      105.67     19.33 o
   2   5   7       45.89       -0.06     17.31 o
   3   5   7       78.65      109.76     34.01 o
   4   5   7      663.15      716.69     33.35 o
   5   5   7        5.17        3.59     20.58 o
   6   5   7     5096.59     5192.78     46.12 o
   7   5   7      800.45      796.71     23.43 o
   8   5   7     1041.75     1090.67     17.88 o
   9   5   7       41.06       31.94      7.74 o
  10   5   7      157.54      151.61      9.16 o
  11   5   7        0.03        8.89      7.97 o
 -12   6   7       30.07       33.20     12.71 o
 -11   6   7       12.67       14.43     10.58 o
 -10   6   7       36.59       45.76     10.43 o
  -9   6   7      180.28      177.81     12.04 o
  -8   6   7       74.70      112.58     12.67 o
  -7   6   7        9.71        2.95     13.00 o
  -5   6   7       89.10      102.81     36.72 o
  -4   6   7       45.60       40.06     29.02 o
  -3   6   7      642.56      667.23     53.12 o
  -2   6   7       18.58       11.56     13.51 o
  -1   6   7      500.12      577.73     26.36 o
   0   6   7     5075.54     5649.93     78.36 o
   1   6   7      318.31      331.03     21.01 o
   2   6   7      286.42      246.05     32.97 o
   3   6   7       37.42       20.70     31.62 o
   4   6   7      224.34      337.66     53.35 o
   5   6   7       15.59       14.22     22.77 o
   6   6   7     1645.64     1637.49     39.31 o
   7   6   7      214.91      215.74     10.79 o
   8   6   7        1.24        4.50      8.28 o
   9   6   7       88.22      102.98      8.49 o
  10   6   7        8.91       14.38      8.10 o
  11   6   7       20.92       33.64     18.10 o
 -12   7   7        0.36       16.64     10.99 o
 -11   7   7        0.69        6.84     11.60 o
 -10   7   7       29.62       42.99      9.97 o
  -9   7   7       41.49       45.87     11.27 o
  -8   7   7       58.31       58.83     10.46 o
  -7   7   7        2.32        6.70     13.24 o
  -5   7   7       18.07        1.71     33.39 o
  -4   7   7        7.09        2.57     30.43 o
  -3   7   7        1.67        9.80     19.59 o
  -2   7   7      547.70      534.14     42.03 o
  -1   7   7       22.50       21.35     15.05 o
   0   7   7       40.73       44.61     17.38 o
   1   7   7      531.74      607.66     32.79 o
   2   7   7     1042.65     1238.98     45.80 o
   3   7   7       10.08       -7.12     21.78 o
   4   7   7     1223.55     1174.57     82.75 o
   5   7   7       10.60       11.44     11.14 o
   6   7   7      662.44      672.18     17.94 o
   7   7   7      207.33      189.14     10.76 o
   8   7   7      214.02      200.00     10.50 o
   9   7   7        2.20        1.32      8.17 o
  10   7   7        1.12       -0.87      7.87 o
 -12   8   7       34.01       29.13     10.47 o
 -11   8   7       18.51        9.79      8.47 o
 -10   8   7       77.85      106.39     13.48 o
  -9   8   7       12.31        1.59      9.61 o
  -8   8   7      184.69      178.51     12.11 o
  -7   8   7       82.06       83.86     14.05 o
  -6   8   7       34.83       33.78     14.15 o
  -4   8   7      225.24      233.85     29.69 o
  -3   8   7        3.84       11.91     22.79 o
  -2   8   7     5480.86     5807.19    119.67 o
  -1   8   7      469.69      486.37     30.08 o
   0   8   7        8.05        0.27     18.76 o
   1   8   7        5.98       -2.66     18.04 o
   2   8   7       58.15       48.44     21.39 o
   3   8   7      137.13      123.87     30.60 o
   4   8   7     1851.65     1959.52    110.51 o
   5   8   7       37.25       46.75     11.99 o
   6   8   7        0.41        0.99     11.73 o
   7   8   7       36.92       21.32      9.61 o
   8   8   7        9.33        9.32      8.99 o
   9   8   7      108.70       92.46     10.28 o
  10   8   7        1.92       -4.58      8.38 o
 -11   9   7        5.94       11.50     14.34 o
 -10   9   7      440.60      471.75     14.20 o
  -9   9   7        8.35        8.04      9.13 o
  -8   9   7        1.90       -0.80      9.74 o
  -7   9   7       86.02       70.78     13.24 o
  -6   9   7     1054.37     1006.31     42.34 o
  -4   9   7      806.52      777.85     47.67 o
  -3   9   7     1131.89     1172.97     85.10 o
  -2   9   7      984.04     1004.35     52.39 o
  -1   9   7      369.36      371.42     22.21 o
   0   9   7     1029.42     1075.16     69.47 o
   1   9   7      790.76      904.30     42.06 o
   2   9   7     2206.92     2445.64    123.51 o
   3   9   7       77.94       82.52     27.06 o
   4   9   7       31.28       28.04     13.66 o
   5   9   7       66.88       61.26     14.58 o
   6   9   7      313.78      334.35     19.33 o
   7   9   7       87.35       73.66     15.00 o
   8   9   7      234.79      234.77     16.38 o
   9   9   7       41.25       19.97      9.24 o
  10   9   7        2.29       -0.95     10.49 o
 -11  10   7       37.41       34.08     12.02 o
 -10  10   7        0.03        4.38      7.86 o
  -9  10   7       13.73       25.19      9.00 o
  -8  10   7      130.54      134.03     11.30 o
  -7  10   7       31.71       21.65     12.21 o
  -6  10   7     1211.83     1070.77     84.35 o
  -5  10   7       52.24       56.65     14.31 o
  -3  10   7      118.75      108.25     50.76 o
  -2  10   7     1307.36     1338.43     43.44 o
  -1  10   7      619.82      584.82     46.87 o
   0  10   7      296.79      268.95     47.86 o
   1  10   7      116.64       97.03     24.18 o
   2  10   7     1172.27     1237.72     51.32 o
   3  10   7        0.91       -5.01     13.02 o
   4  10   7     1091.79     1191.68     69.24 o
   5  10   7       75.58       84.59     14.89 o
   6  10   7      210.98      189.30     18.15 o
   7  10   7       13.44       17.66     14.12 o
   8  10   7       46.43       41.43     13.97 o
   9  10   7        4.08       -7.94     11.61 o
  10  10   7       83.45       63.08     13.73 o
 -11  11   7        7.94        9.93     14.94 o
 -10  11   7      141.49      136.98     14.58 o
  -9  11   7       62.37       69.31      9.60 o
  -8  11   7        0.44        7.00      8.76 o
  -7  11   7       11.98       13.96     10.91 o
  -6  11   7        4.62        7.96     12.07 o
  -5  11   7        9.55       23.97     14.63 o
  -4  11   7      478.76      453.47     35.20 o
  -3  11   7       21.83       -4.59     21.18 o
  -2  11   7       97.17      111.75     28.80 o
   0  11   7     2415.84     2378.45    109.76 o
   1  11   7      274.88      309.64     32.29 o
   2  11   7      513.76      624.73     23.67 o
   3  11   7      507.50      520.05     37.14 o
   4  11   7       14.62       12.48     12.33 o
   5  11   7      307.78      320.75     26.17 o
   6  11   7      736.06      692.05     27.51 o
   7  11   7       79.24       57.20     14.33 o
   8  11   7       88.43       86.74     13.59 o
   9  11   7       63.27       54.73     11.69 o
 -10  12   7       13.28        6.02     11.56 o
  -9  12   7       44.94       41.38     11.32 o
  -8  12   7       34.44       23.03      8.59 o
  -7  12   7       38.68       37.24     11.20 o
  -6  12   7        2.05        8.23     11.51 o
  -5  12   7       19.92       16.24     16.32 o
  -4  12   7      505.30      536.45     67.90 o
  -3  12   7      614.07      641.13     31.38 o
  -2  12   7       54.24       67.49     17.60 o
  -1  12   7      537.31      676.60     41.79 o
   0  12   7     1572.96     1947.70    109.14 o
   1  12   7      532.67      621.13     40.39 o
   2  12   7      302.22      301.50     27.24 o
   3  12   7      553.01      664.14     41.79 o
   4  12   7      215.78      209.62     15.92 o
   5  12   7        0.10        2.60     12.86 o
   6  12   7      218.60      198.34     18.66 o
   7  12   7      149.16      146.32     15.72 o
   8  12   7        6.82       -9.71     11.23 o
   9  12   7        1.99       -4.37     10.35 o
 -10  13   7       12.45       13.19     10.37 o
  -9  13   7        0.69       -0.89     11.24 o
  -8  13   7       34.20       34.14     11.91 o
  -7  13   7        7.97       -7.70      9.65 o
  -6  13   7       72.36       53.77     12.92 o
  -5  13   7       43.88       41.55     18.87 o
  -4  13   7        5.04        1.29     18.64 o
  -3  13   7       16.20       17.67     19.46 o
  -2  13   7       22.69       26.61     18.78 o
  -1  13   7      222.76      279.89     23.88 o
   0  13   7      138.37      178.72     21.06 o
   1  13   7      234.97      251.87     18.36 o
   2  13   7      245.63      248.96     18.73 o
   3  13   7        3.04        5.53     12.74 o
   4  13   7        1.37        5.49     12.81 o
   5  13   7      165.33      185.09     16.00 o
   6  13   7       43.75       13.89     12.42 o
   7  13   7        7.15        4.30     11.88 o
   8  13   7      129.29      146.77     25.46 o
  -9  14   7       16.08       14.23     10.45 o
  -8  14   7        5.45        4.62     11.90 o
  -7  14   7       40.59       29.98     13.60 o
  -6  14   7       94.34       62.14     18.75 o
  -5  14   7       30.90       17.75     18.55 o
  -4  14   7        1.12      -12.05     18.54 o
  -3  14   7       53.63       58.13     23.27 o
  -2  14   7      270.17      257.03     27.16 o
  -1  14   7       94.51       92.45     20.09 o
   0  14   7        1.84       17.45     13.89 o
   1  14   7       57.30       78.13     14.70 o
   2  14   7       59.36       45.87     14.09 o
   3  14   7        0.14       -3.68     12.99 o
   4  14   7      177.98      177.00     15.59 o
   5  14   7        0.03      -11.81     13.34 o
   6  14   7        0.92       -1.41     11.49 o
   7  14   7        6.46        1.03     10.79 o
   8  14   7        0.97       -2.84     11.23 o
  -8  15   7        5.91        4.39     10.77 o
  -7  15   7       14.90       23.98     13.07 o
  -6  15   7      137.06      149.05     16.31 o
  -5  15   7       31.27       19.16     18.24 o
  -4  15   7      137.56      116.90     23.30 o
  -3  15   7        3.49       -0.12     18.59 o
  -2  15   7       56.43       34.62     20.73 o
  -1  15   7       92.11       65.17     21.47 o
   0  15   7     1486.87     1642.56     59.45 o
   1  15   7      130.25      114.60     18.56 o
   2  15   7       96.83      112.10     14.94 o
   3  15   7       48.35       53.17     13.93 o
   4  15   7      145.83      112.39     15.75 o
   5  15   7       60.17       51.18     13.54 o
   6  15   7      314.70      322.31     42.73 o
   7  15   7        8.11       17.49     11.03 o
  -8  16   7       59.00       63.09     20.38 o
  -7  16   7        0.03      -13.06     13.06 o
  -6  16   7        0.87        7.29     14.42 o
  -5  16   7      177.54      217.91     26.02 o
  -4  16   7        4.61       14.05     20.43 o
  -3  16   7       45.51       31.91     21.02 o
  -2  16   7      147.70      169.30     39.06 o
  -1  16   7       38.22       32.40     20.01 o
   0  16   7        1.19        2.64     12.54 o
   1  16   7      435.86      462.12     36.39 o
   2  16   7       76.46       88.76     13.95 o
   3  16   7       59.64       60.53     12.91 o
   4  16   7       66.28       67.80     15.00 o
   5  16   7       62.38       71.40     13.32 o
   6  16   7       25.76        5.64     10.43 o
  -7  17   7       14.09       78.71     41.04 o
  -6  17   7      271.00      239.62     65.63 o
  -5  17   7       31.32       61.20     30.33 o
  -4  17   7        3.95      -19.45     19.45 o
  -3  17   7       82.91       62.68     25.19 o
  -2  17   7       75.09       67.82     23.42 o
  -1  17   7      421.93      433.19     48.00 o
   0  17   7       39.98       33.30     17.66 o
   1  17   7       15.41       22.56     12.26 o
   2  17   7      239.99      253.78     16.35 o
   3  17   7        0.28       -5.13     12.62 o
   4  17   7      303.48      330.49     50.60 o
   5  17   7       61.19       53.16     11.84 o
   6  17   7        5.53        8.19     11.31 o
  -6  18   7       55.78       59.89     18.92 o
  -5  18   7        6.61        8.95     18.58 o
  -4  18   7       22.38       21.62     19.12 o
  -3  18   7      252.52      221.96     26.90 o
  -2  18   7        2.43       -0.37     13.30 o
  -1  18   7      274.03      278.79     17.90 o
   0  18   7       36.16       28.20     12.86 o
   1  18   7       29.39       40.10     11.92 o
   2  18   7        5.98       -4.81     12.48 o
   3  18   7        0.33       -3.61     11.96 o
   4  18   7        0.25        4.74     10.85 o
   5  18   7        4.29        4.72      9.97 o
  -5  19   7       11.79        9.34     11.34 o
  -4  19   7       44.59       58.78     12.86 o
  -3  19   7       45.24       38.59     12.68 o
  -2  19   7        2.26      -10.37     14.99 o
  -1  19   7       51.79       30.17     22.00 o
   0  19   7       23.98       22.01     11.86 o
   1  19   7        4.44        8.82     14.12 o
   2  19   7        5.39       17.27     13.41 o
   3  19   7        0.07        7.01     11.39 o
   4  19   7        8.08       17.08     24.93 o
  -3  20   7       50.97       53.14     15.06 o
  -2  20   7        3.50       13.25     11.20 o
  -1  20   7        0.08       -7.66     14.40 o
   0  20   7       21.46        4.58     14.98 o
   1  20   7        2.38       23.40     13.13 o
   2  20   7        3.49       15.30     15.17 o
 -10   0   8      109.29      118.99     22.17 o
  -8   0   8        2.52      -12.86     12.86 o
  -6   0   8     4039.46     3969.70    120.44 o
  -4   0   8     2724.43     3390.22     96.51 o
  -2   0   8       52.80       55.02      5.40 o
   0   0   8      740.63      675.54     32.64 o
   2   0   8     9035.97     9491.66    174.29 o
   4   0   8      486.45      477.62     23.93 o
   6   0   8       76.18       72.03     10.41 o
   8   0   8      711.50      756.37     23.16 o
  10   0   8       57.04       48.36      9.84 o
 -11   1   8        0.97      -14.93     19.06 o
 -10   1   8     1105.84     1203.82     72.31 o
  -9   1   8       63.56       58.24      6.79 o
  -8   1   8     2371.24     2351.12     54.15 o
  -7   1   8       85.71       77.91      9.71 o
  -6   1   8      380.82      406.60     17.62 o
  -5   1   8        0.14       -4.29      4.29 o
  -4   1   8     3407.00     4383.76     58.09 o
  -3   1   8       56.94       74.27      6.36 o
  -2   1   8     3058.15     3200.38     60.82 o
  -1   1   8      286.58      315.65     21.79 o
   0   1   8        0.29       72.27     26.47 o
   1   1   8     1079.36     1105.98     36.97 o
   2   1   8    10516.59    11150.13    179.74 o
   3   1   8       62.82       61.25     12.82 o
   4   1   8      846.47      895.34     22.31 o
   5   1   8       53.89       48.33     13.62 o
   6   1   8       93.26       81.24      7.63 o
   7   1   8      677.50      660.79     13.10 o
   8   1   8     1399.27     1395.82     16.36 o
   9   1   8        1.54        5.94      7.46 o
  10   1   8      185.80      176.82      8.41 o
  11   1   8        5.98        8.46      6.47 o
 -11   2   8       22.31       27.90     15.63 o
 -10   2   8     2238.18     2490.76     72.23 o
  -9   2   8      799.87      818.51     32.97 o
  -8   2   8     6219.51     6026.54     94.12 o
  -7   2   8       67.93       49.06      7.94 o
  -6   2   8       41.01       23.04      8.98 o
  -5   2   8      193.23      207.53     10.94 o
  -4   2   8     9034.15    10285.41    111.59 o
  -3   2   8      684.49      761.17     31.57 o
  -2   2   8    26690.57    29562.05    267.37 o
  -1   2   8      150.11      153.58      7.39 o
   0   2   8     8533.36     8520.58    494.93 o
   1   2   8       18.48       24.77     13.53 o
   2   2   8     6009.02     7538.21    198.11 o
   3   2   8        7.00        2.97     12.34 o
   4   2   8      736.94      963.71     34.37 o
   5   2   8      206.00      154.33     21.90 o
   6   2   8     1980.51     1949.35     35.53 o
   7   2   8       11.55       18.10      7.55 o
   8   2   8      709.97      669.72     17.31 o
   9   2   8       51.32       48.79      7.89 o
  10   2   8       84.16       89.60      8.36 o
  11   2   8        2.99        6.15      6.41 o
 -11   3   8        0.19       -5.93     12.59 o
 -10   3   8       11.89       11.11     11.58 o
  -9   3   8      188.21      198.41     12.52 o
  -8   3   8       53.68       54.70      8.48 o
  -7   3   8       74.59       88.85      9.24 o
  -6   3   8     1367.34     1326.47     77.81 o
  -5   3   8       28.74       32.79     11.18 o
  -4   3   8      313.40      322.14     17.28 o
  -3   3   8      483.63      550.47     18.61 o
  -2   3   8      144.66      147.64      9.82 o
  -1   3   8       10.14       18.64      5.29 o
   0   3   8     3389.59     3919.03     66.63 o
   1   3   8      111.58      114.51     18.20 o
   2   3   8      365.82      449.57     27.85 o
   3   3   8      438.55      404.37     37.50 o
   4   3   8      217.02      243.13     22.63 o
   5   3   8       55.63       67.49     20.27 o
   6   3   8      586.60      541.67     11.51 o
   7   3   8       60.93       65.78      8.70 o
   8   3   8        0.12        3.28      7.64 o
   9   3   8        0.93       -1.51      7.37 o
  10   3   8        1.50        5.40      7.41 o
  11   3   8        5.85       18.75      9.05 o
 -12   4   8      100.24      128.69     15.12 o
 -11   4   8       28.95       40.65     15.35 o
 -10   4   8        6.90        9.50     11.61 o
  -9   4   8      108.25      111.78     12.25 o
  -8   4   8      114.64      128.95      9.09 o
  -7   4   8      134.78      145.25     20.43 o
  -6   4   8      199.17      190.59     16.71 o
  -5   4   8      246.08      284.71     12.19 o
  -4   4   8       65.63       82.14     11.27 o
  -3   4   8      241.01      252.70     11.16 o
  -2   4   8     1066.09     1009.47     60.04 o
  -1   4   8      473.22      495.58     27.20 o
   0   4   8     2956.57     3184.77     60.70 o
   1   4   8       32.67       48.97     17.00 o
   2   4   8       57.83       69.58     19.33 o
   3   4   8        0.43      -13.95     28.88 o
   4   4   8     1465.02     1554.82     58.54 o
   5   4   8      182.18      159.85     24.22 o
   6   4   8      376.25      356.01     11.44 o
   7   4   8       44.75       50.60      8.64 o
   8   4   8        0.13        3.61      7.69 o
   9   4   8        0.87       11.29      7.48 o
  10   4   8      196.14      219.98      8.66 o
  11   4   8       20.08        3.50     17.98 o
 -12   5   8       15.59       30.74     13.43 o
 -11   5   8       38.65       43.84      9.65 o
 -10   5   8       91.82      109.68     10.71 o
  -9   5   8       33.65       22.49     10.74 o
  -8   5   8      769.28      847.88     29.70 o
  -7   5   8       10.14        4.77      8.03 o
  -6   5   8        5.72        1.56      5.17 o
  -5   5   8       43.50       45.50      6.49 o
  -4   5   8     1051.07     1151.58     26.94 o
  -3   5   8       12.48        9.51      4.54 o
  -2   5   8     3092.69     3196.52     62.47 o
  -1   5   8      387.48      349.70     56.53 o
   0   5   8     3881.96     4372.85    140.26 o
   1   5   8        3.43        5.63     17.53 o
   2   5   8     1044.72     1034.03     65.95 o
   3   5   8       49.44       61.32     34.98 o
   4   5   8       13.61       26.16     39.01 o
   5   5   8       53.54       70.12     13.26 o
   6   5   8      291.41      266.71     13.20 o
   7   5   8        0.28       -0.87      8.45 o
   8   5   8      243.97      219.45     11.52 o
   9   5   8        9.76       12.37      7.67 o
  10   5   8       25.37       25.15      8.00 o
 -12   6   8       48.31       31.29     13.23 o
 -11   6   8        4.12       -6.52      8.86 o
 -10   6   8       81.64       90.65     11.63 o
  -9   6   8       34.20       29.82     10.99 o
  -8   6   8        7.97        7.70     12.49 o
  -7   6   8      238.24      214.69     16.74 o
  -6   6   8      955.67      992.27     76.67 o
  -5   6   8       55.14       49.87     36.71 o
  -4   6   8        6.34       13.91     30.21 o
  -3   6   8      284.26      285.95     27.84 o
  -2   6   8       43.15       28.68     17.16 o
  -1   6   8      239.14      223.79     22.88 o
   0   6   8      881.19      937.09     40.91 o
   1   6   8      182.25      207.46     26.25 o
   2   6   8      141.57      156.13     38.60 o
   3   6   8        4.48        4.50     34.84 o
   4   6   8      351.46      312.62     54.54 o
   5   6   8       24.02        7.71     10.97 o
   6   6   8      282.29      304.28     17.14 o
   7   6   8       80.57       82.87      9.46 o
   8   6   8        2.44        0.37      7.98 o
   9   6   8       15.32       15.31      7.71 o
  10   6   8       51.52       44.35      9.58 o
 -12   7   8       54.45       43.80     23.91 o
 -11   7   8       53.89       59.53      9.27 o
 -10   7   8        2.23       -2.50      8.88 o
  -9   7   8        1.56       11.03     10.46 o
  -8   7   8      920.37      939.08     69.30 o
  -7   7   8       90.77       86.51     15.41 o
  -6   7   8      150.49      177.02     23.44 o
  -5   7   8      286.15      249.45     44.87 o
  -4   7   8     1781.73     1840.05     92.10 o
  -3   7   8      104.53      155.52     37.94 o
  -2   7   8      238.06      175.52     22.70 o
  -1   7   8      108.73       89.95     18.44 o
   0   7   8      115.20      113.44     23.39 o
   1   7   8      820.70      975.22     66.50 o
   2   7   8      470.89      444.59     53.68 o
   3   7   8        2.75       18.15     38.87 o
   4   7   8       31.28       59.46     48.37 o
   5   7   8      100.18       86.23     11.88 o
   6   7   8       22.90       26.11     10.80 o
   7   7   8        1.62       -0.52      9.09 o
   8   7   8       10.83        2.53      8.46 o
   9   7   8       37.00       28.86      8.89 o
  10   7   8        0.09       -4.48      8.29 o
 -11   8   8        0.41       -7.72      8.47 o
 -10   8   8       65.69       65.90      8.78 o
  -9   8   8       13.23       13.88      9.55 o
  -8   8   8        0.05        1.50     11.03 o
  -7   8   8        3.72        4.98     12.92 o
  -6   8   8      449.57      509.43     36.31 o
  -5   8   8       42.63       43.24     40.42 o
  -4   8   8      514.49      451.38     55.29 o
  -3   8   8      337.96      358.70     48.91 o
  -2   8   8      344.89      324.40     34.39 o
  -1   8   8      980.39      983.30     39.02 o
   0   8   8     1878.08     1919.98    150.11 o
   1   8   8      306.03      316.50     46.71 o
   2   8   8      153.94      165.09     44.65 o
   3   8   8       47.48       45.70     26.39 o
   4   8   8      691.74      753.44     23.13 o
   5   8   8       22.89       28.09     11.52 o
   6   8   8       84.19       75.56     11.85 o
   7   8   8       31.62       22.67      9.86 o
   8   8   8       37.18       26.73     10.15 o
   9   8   8        1.85        4.90      8.84 o
  10   8   8       45.28       47.33     11.83 o
 -11   9   8        2.50        0.79     12.54 o
 -10   9   8       41.66       29.39      8.64 o
  -9   9   8       10.78       -8.58      8.58 o
  -8   9   8       71.15       54.06      9.95 o
  -7   9   8      106.41       90.08     12.62 o
  -6   9   8        4.62        5.30     12.82 o
  -5   9   8       32.09       24.33     19.78 o
  -4   9   8      105.24      112.71     44.07 o
  -3   9   8       30.62       21.54     29.18 o
  -2   9   8      231.45      260.84     37.04 o
  -1   9   8      402.49      368.93     30.65 o
   0   9   8      187.06      245.25     43.18 o
   1   9   8        1.88       22.68     35.83 o
   2   9   8      226.46      211.63     52.48 o
   3   9   8        2.33       -3.79     14.30 o
   4   9   8       72.31       90.12     16.14 o
   5   9   8       64.39       42.57     14.70 o
   6   9   8       22.29       11.75     13.95 o
   7   9   8       25.36       22.77     13.30 o
   8   9   8       46.05       52.28     13.20 o
   9   9   8       23.34       14.99     11.84 o
 -11  10   8        1.10      -10.78     10.78 o
 -10  10   8        0.56       -3.52      8.19 o
  -9  10   8        0.16        3.11      8.20 o
  -8  10   8       98.51       86.85     10.57 o
  -7  10   8        6.00        9.24     12.16 o
  -6  10   8       72.05       53.07     13.20 o
  -5  10   8       88.40       80.15     14.59 o
  -4  10   8      268.13      289.37     27.42 o
  -3  10   8       77.22       57.20     45.08 o
  -2  10   8        0.37       13.16     21.00 o
   0  10   8       23.58       -8.70     38.22 o
   1  10   8       24.27       29.26     42.18 o
   2  10   8        3.75       -2.81     14.27 o
   3  10   8        1.43        0.96     14.43 o
   4  10   8      136.01      147.35     16.62 o
   5  10   8       13.77       11.17     13.19 o
   6  10   8        1.18       -0.21     13.03 o
   7  10   8       64.42       72.63     13.61 o
   8  10   8      379.61      416.31     42.40 o
   9  10   8        6.70      120.56     78.40 o
 -11  11   8        3.96       10.53      9.62 o
 -10  11   8        1.05       19.59     17.33 o
  -9  11   8        2.73        5.86      8.55 o
  -8  11   8        0.74       -0.40      8.38 o
  -7  11   8       36.07       29.53     11.68 o
  -6  11   8       23.53       14.67     12.18 o
  -5  11   8        4.18       -2.82     16.22 o
  -4  11   8        1.07        0.21     18.25 o
  -3  11   8      675.65      719.90     37.66 o
  -2  11   8      188.29      177.52     31.75 o
  -1  11   8        0.73      -23.86     36.38 o
   0  11   8       42.94       59.50     22.31 o
   1  11   8        6.53        3.33     13.72 o
   2  11   8      176.68      215.29     17.69 o
   3  11   8     1883.68     2170.15    100.59 o
   4  11   8      151.65      169.56     21.78 o
   5  11   8      187.61      198.07     23.30 o
   6  11   8        3.00        2.72     12.96 o
   7  11   8       43.15       41.48     14.30 o
   8  11   8       89.81       87.43     13.00 o
   9  11   8       37.05       22.97     10.88 o
 -10  12   8      133.55      109.37     11.70 o
  -9  12   8        0.72      -10.23     10.23 o
  -8  12   8      188.03      160.69      9.38 o
  -7  12   8        1.18        6.22     11.12 o
  -6  12   8      371.25      347.00     34.07 o
  -5  12   8       17.18       11.51     18.53 o
  -4  12   8      106.03       82.66     20.66 o
  -3  12   8      187.43      213.26     21.08 o
  -2  12   8      265.29      292.24     21.94 o
  -1  12   8      398.07      412.02     30.79 o
   0  12   8      593.09      629.89     75.36 o
   1  12   8      208.63      290.58     27.24 o
   2  12   8      136.14      151.72     16.41 o
   3  12   8      155.97      157.93     17.11 o
   4  12   8       25.32       21.85     13.59 o
   5  12   8       15.42        4.93     12.57 o
   6  12   8      211.80      206.78     14.97 o
   7  12   8       56.77       49.07     13.13 o
   8  12   8        0.13       15.59     11.43 o
 -10  13   8       80.01      101.97     12.19 o
  -9  13   8        0.34        0.87     11.24 o
  -8  13   8      133.39      136.89     13.07 o
  -7  13   8      451.74      443.24     27.40 o
  -6  13   8        7.83       -0.30     13.20 o
  -5  13   8      327.30      304.23     24.03 o
  -4  13   8       12.15       16.27     19.44 o
  -3  13   8      141.26      135.82     16.65 o
  -2  13   8      689.56      791.90     80.57 o
  -1  13   8      973.79     1203.08     83.52 o
   0  13   8       39.62       54.64     14.77 o
   1  13   8      187.86      203.55     17.32 o
   2  13   8       31.23       54.59     14.28 o
   3  13   8       66.39       83.17     15.38 o
   4  13   8      208.54      206.11     17.73 o
   5  13   8       46.14       46.04     13.22 o
   6  13   8      180.04      174.18     18.23 o
   7  13   8        2.55       11.01     11.56 o
   8  13   8        0.79        6.03     10.00 o
  -9  14   8       22.03       29.94     12.05 o
  -8  14   8        5.37        2.05     11.27 o
  -7  14   8        0.21       -2.46     13.18 o
  -6  14   8       93.09      102.72     21.58 o
  -5  14   8       46.51       48.21     19.31 o
  -4  14   8      224.43      237.06     25.93 o
  -3  14   8       35.94       21.64     17.83 o
  -2  14   8       30.35       12.13     21.61 o
  -1  14   8      483.90      557.48     47.40 o
   0  14   8      834.24      935.51     27.67 o
   1  14   8      346.29      424.65     25.49 o
   2  14   8        0.63        1.82     12.71 o
   3  14   8       71.95       49.60     13.66 o
   4  14   8        1.68       -3.45     12.57 o
   5  14   8       20.46       19.86     13.09 o
   6  14   8      179.18      175.32     18.46 o
   7  14   8       39.58       38.77     12.15 o
  -8  15   8       57.32       60.78     13.44 o
  -7  15   8      189.53      186.34     16.37 o
  -6  15   8        1.21       -2.22     14.84 o
  -5  15   8       66.13       48.26     19.55 o
  -4  15   8       22.78       37.07     18.13 o
  -3  15   8       78.99       54.52     24.08 o
  -2  15   8       56.97       96.51     23.06 o
  -1  15   8      218.05      240.13     23.96 o
   0  15   8       34.52       38.39     13.35 o
   1  15   8      119.54      107.25     18.86 o
   2  15   8       15.31       22.02     12.47 o
   3  15   8        0.14        1.84     11.85 o
   4  15   8        0.65        0.15     11.73 o
   5  15   8        0.23       16.32     12.86 o
   6  15   8       58.18       70.88     12.40 o
   7  15   8        0.51       -2.82     11.64 o
  -7  16   8       25.80        8.84     13.75 o
  -6  16   8       71.14       71.46     14.86 o
  -5  16   8       62.37       38.71     21.67 o
  -4  16   8        1.93      -11.94     31.17 o
  -3  16   8       51.40        2.37     22.70 o
  -2  16   8       66.66       32.19     20.62 o
  -1  16   8       15.54       14.06     12.89 o
   0  16   8       75.77       85.52     17.36 o
   1  16   8        1.43        3.63     11.82 o
   2  16   8       47.94       56.94     12.91 o
   3  16   8       66.10       68.12     12.73 o
   4  16   8      258.42      259.32     19.27 o
   5  16   8        5.09        0.04     11.48 o
   6  16   8       30.54       19.93     11.40 o
  -7  17   8       10.02       19.15     37.66 o
  -6  17   8      197.95      177.88     58.17 o
  -5  17   8        3.79       -0.30     33.12 o
  -4  17   8       45.56       30.03     21.29 o
  -3  17   8       76.99       40.13     23.21 o
  -2  17   8       49.02       36.68     14.30 o
  -1  17   8       72.87       69.44     14.22 o
   0  17   8      519.05      526.18     41.47 o
   1  17   8       68.07       62.74     14.56 o
   2  17   8       19.77       10.98     11.31 o
   3  17   8        5.29       -8.04     12.33 o
   4  17   8       58.25       59.24     12.62 o
   5  17   8        5.19       11.74     10.39 o
  -5  18   8        2.51       -0.81     20.49 o
  -4  18   8        3.00        1.49     19.25 o
  -3  18   8        6.55       -1.30     13.16 o
  -2  18   8       29.76       19.64     13.26 o
  -1  18   8        9.54       16.77     16.76 o
   0  18   8      135.41      121.58     18.22 o
   1  18   8       39.27       48.54     11.65 o
   2  18   8        0.98        7.14     10.39 o
   3  18   8       50.28       40.10     12.37 o
   4  18   8        1.43       -0.14     10.02 o
  -5  19   8       66.91       59.76     15.30 o
  -4  19   8       27.00       41.02     11.91 o
  -3  19   8      113.27      117.26     13.84 o
  -2  19   8       40.88       33.70     16.19 o
  -1  19   8        0.17       -1.16     11.65 o
   0  19   8        0.01        1.75     11.26 o
   1  19   8       46.83       23.65     13.93 o
   2  19   8       60.43       77.83     17.28 o
   3  19   8      131.59       78.85     16.10 o
  -2  20   8        5.45       27.17     15.53 o
  -1  20   8       13.55       19.31     15.11 o
   0  20   8      112.14      110.81     16.88 o
   1  20   8        0.86       22.94     15.00 o
  -9   0   9        2.30       -6.79      8.32 o
  -7   0   9      121.65      116.57     12.18 o
  -5   0   9      143.82      188.30     40.33 o
  -3   0   9      208.73      202.30     10.45 o
  -1   0   9     1003.41     1154.43     75.89 o
   1   0   9      128.95      182.34     28.18 o
   3   0   9      258.30      241.83     35.97 o
   7   0   9        0.58       -4.48     13.96 o
   9   0   9      193.68      190.16     16.97 o
 -11   1   9      112.10      105.56     19.67 o
 -10   1   9      550.52      608.19     21.15 o
  -9   1   9        6.66        0.12      5.54 o
  -8   1   9      566.37      619.29     21.63 o
  -7   1   9       11.83       12.81      5.24 o
  -6   1   9      381.90      460.05     17.62 o
  -5   1   9       46.94       34.61      6.50 o
  -4   1   9     1006.26     1050.80     42.98 o
  -3   1   9       33.32       55.36     10.13 o
  -2   1   9      147.61      153.23     10.00 o
  -1   1   9     1380.30     1386.54     35.18 o
   0   1   9       55.62       79.29      6.47 o
   1   1   9      385.67      390.11     25.61 o
   2   1   9     3254.03     3821.70     70.00 o
   3   1   9      928.38      931.15     39.80 o
   4   1   9      443.44      439.65     25.62 o
   5   1   9        2.05       -1.25     18.49 o
   6   1   9      330.42      301.33     10.77 o
   7   1   9     1173.45     1233.06     26.99 o
   8   1   9     1131.61     1263.51     38.20 o
   9   1   9      324.96      375.74     11.95 o
  10   1   9      216.15      244.45     18.92 o
 -11   2   9       24.91       35.33     15.21 o
 -10   2   9       97.86       86.27     15.08 o
  -9   2   9        5.85       15.09      9.51 o
  -8   2   9     7419.99     7664.02     84.86 o
  -7   2   9      112.31      124.24     11.44 o
  -6   2   9      431.61      417.21     16.40 o
  -5   2   9      152.73      171.15     25.24 o
  -4   2   9     1734.30     1730.87     74.43 o
  -3   2   9       45.42       42.46      5.69 o
  -2   2   9    17186.06    19089.48    183.34 o
  -1   2   9      535.76      583.27     38.64 o
   0   2   9       69.48       43.33     14.68 o
   1   2   9      228.17      252.18     22.88 o
   2   2   9     3160.44     3313.52     77.96 o
   3   2   9       32.86       36.17     14.27 o
   4   2   9      372.14      422.36     31.32 o
   5   2   9        2.87       -3.36     12.92 o
   6   2   9     1696.82     1676.41     24.57 o
   7   2   9       56.73       56.66      8.20 o
   8   2   9      583.84      619.68     14.77 o
   9   2   9        0.52       -2.45      7.79 o
  10   2   9      371.96      410.22     14.74 o
 -12   3   9      192.25      214.28     18.37 o
 -11   3   9       52.83       78.71     13.60 o
 -10   3   9        1.12       -8.83     13.14 o
  -9   3   9       83.84       81.61      7.41 o
  -8   3   9       62.69       51.89      7.44 o
  -7   3   9      104.31      116.45     10.03 o
  -6   3   9     3165.03     3229.29     60.15 o
  -5   3   9      123.78      122.05      9.03 o
  -4   3   9      195.52      219.47     11.31 o
  -3   3   9        6.79       20.96      5.05 o
  -2   3   9      279.24      194.82     14.38 o
  -1   3   9      161.95      199.05     12.42 o
   0   3   9     3075.08     3530.07    109.20 o
   1   3   9       68.80       69.90     17.82 o
   2   3   9       60.57       45.21     18.37 o
   3   3   9        0.11       16.17     27.73 o
   4   3   9      576.69      482.62     36.09 o
   5   3   9      296.47      299.50     12.87 o
   6   3   9      680.76      678.77     18.92 o
   7   3   9        5.38        0.99      8.09 o
   8   3   9      128.22      119.70      9.40 o
   9   3   9       24.97       31.32      7.70 o
  10   3   9       71.43       77.36      6.97 o
 -12   4   9       28.69       58.27     14.67 o
 -11   4   9      106.34      104.77     14.11 o
 -10   4   9      114.05      155.59     13.08 o
  -9   4   9       28.40       33.32      7.63 o
  -8   4   9      532.98      497.77     16.68 o
  -7   4   9        8.49        3.85      5.70 o
  -6   4   9       64.80       50.79     14.88 o
  -5   4   9      120.90      131.91     18.55 o
  -4   4   9     1317.03     1400.01     28.82 o
  -3   4   9       51.34       50.30      6.44 o
  -2   4   9     1813.03     2040.35     49.46 o
  -1   4   9       89.18       97.71     18.19 o
   0   4   9       63.26       97.26     18.87 o
   1   4   9        0.23       -4.71     16.67 o
   2   4   9     1370.96     1492.17     63.03 o
   3   4   9      182.95      183.14     39.19 o
   4   4   9      199.96      153.78     42.27 o
   5   4   9       25.64       26.00     10.54 o
   6   4   9      128.12      123.42      9.24 o
   7   4   9       13.62        2.45      8.11 o
   8   4   9       18.47       17.95      7.82 o
   9   4   9       60.05       52.84      8.37 o
  10   4   9       11.70       17.05      6.99 o
 -12   5   9       71.46       70.81     14.87 o
 -11   5   9        1.30        6.70      9.56 o
 -10   5   9       17.18       20.01     10.72 o
  -9   5   9       21.26       18.35     11.77 o
  -8   5   9      354.45      315.02     19.12 o
  -7   5   9        2.72        3.91      5.75 o
  -6   5   9        3.65       -6.45      7.02 o
  -5   5   9        0.06       -4.93      4.93 o
  -4   5   9      125.26      134.78     24.12 o
  -3   5   9       77.82      100.21     13.83 o
  -2   5   9       37.46       42.23     17.97 o
  -1   5   9      101.66      136.27     20.63 o
   0   5   9      735.14      741.92     35.87 o
   1   5   9       37.01       30.12     20.32 o
   2   5   9       53.02       72.30     32.77 o
   3   5   9        2.26       -4.16     33.79 o
   4   5   9      194.29      203.47     47.44 o
   5   5   9      495.06      513.55     20.09 o
   6   5   9      215.91      249.21     11.13 o
   7   5   9        9.56        5.98      8.31 o
   8   5   9       20.15       20.10      7.66 o
   9   5   9        9.93       -1.00      7.62 o
  10   5   9       42.25       52.50      8.58 o
 -12   6   9       45.57       63.78     22.78 o
 -11   6   9        0.12       -1.07      8.43 o
 -10   6   9       19.54        9.33      9.77 o
  -9   6   9       91.51       97.75     14.72 o
  -8   6   9      220.51      201.75     16.44 o
  -7   6   9       35.62       30.85     15.17 o
  -6   6   9        9.90        0.20     21.93 o
  -5   6   9       31.44       24.88     38.34 o
  -4   6   9       44.55       18.39     33.68 o
  -3   6   9       82.64       67.13     23.55 o
  -2   6   9      844.57      826.52     38.96 o
  -1   6   9        5.69       -2.28     17.82 o
   0   6   9     1237.39     1397.21     51.29 o
   1   6   9       10.45       13.96     21.66 o
   2   6   9      567.06      586.11     56.98 o
   3   6   9        5.18       -7.51     34.96 o
   4   6   9       31.09       53.52     24.46 o
   5   6   9       54.89       54.16     14.30 o
   6   6   9      426.75      432.02     24.88 o
   7   6   9       12.26       21.91      8.83 o
   8   6   9       26.51       20.06      8.11 o
   9   6   9       32.78       36.41      9.56 o
  10   6   9       28.95       31.67      8.55 o
 -11   7   9       19.63       11.21      8.01 o
 -10   7   9       27.56       31.73      9.60 o
  -9   7   9       28.75       33.69     10.06 o
  -8   7   9       62.04       46.55     12.81 o
  -7   7   9      264.36      253.04     14.36 o
  -6   7   9       38.61       44.43     14.80 o
  -5   7   9        0.39        1.05     40.85 o
  -4   7   9      944.04      828.02     65.57 o
  -3   7   9       46.30       52.52     35.93 o
  -2   7   9       69.74       87.65     22.23 o
  -1   7   9      456.81      431.40     32.24 o
   0   7   9        0.98        5.92     21.52 o
   1   7   9        1.87       -6.23     30.69 o
   2   7   9     2118.33     2146.42    103.61 o
   3   7   9      210.98      244.16     52.59 o
   4   7   9        3.71        7.52     12.10 o
   5   7   9      101.87       86.85     12.13 o
   6   7   9       67.27       62.15     12.05 o
   7   7   9        1.37       -7.50      8.71 o
   8   7   9      215.74      236.60     11.87 o
   9   7   9        8.24       26.04      9.29 o
  10   7   9        3.73       -2.71     10.50 o
 -11   8   9        6.80       -6.25      9.51 o
 -10   8   9       57.94       78.53      9.47 o
  -9   8   9       22.08       26.29     10.20 o
  -8   8   9      831.27      789.29     33.65 o
  -7   8   9      188.33      161.06     18.52 o
  -6   8   9       19.78       25.82     14.51 o
  -5   8   9      282.40      255.64     23.94 o
  -4   8   9       75.34       44.76     41.97 o
  -3   8   9     1080.85     1090.58     74.84 o
  -2   8   9     3964.22     3662.49    114.76 o
  -1   8   9      174.70      169.35     26.98 o
   0   8   9      322.60      326.13     33.54 o
   1   8   9      733.69      861.14     67.55 o
   2   8   9      916.42     1002.77     75.42 o
   3   8   9      543.28      603.58     25.73 o
   4   8   9      162.45      126.22     16.25 o
   5   8   9        3.15        1.29     13.86 o
   6   8   9       31.76       21.57     14.06 o
   7   8   9        0.10       -5.88     13.95 o
   8   8   9       34.29       17.00     11.29 o
   9   8   9       35.24       23.37     13.27 o
 -11   9   9       19.52       24.50      7.29 o
 -10   9   9       13.89       28.63      8.58 o
  -9   9   9       58.00       45.03      9.75 o
  -8   9   9       88.26       71.14     12.02 o
  -7   9   9        4.39       -1.34     12.09 o
  -6   9   9      540.15      518.63     40.19 o
  -5   9   9      292.42      278.52     16.74 o
  -4   9   9      476.47      485.10     38.52 o
  -3   9   9       24.19       42.65     43.44 o
  -2   9   9     1383.05     1466.06     86.72 o
  -1   9   9      243.14      219.46     31.75 o
   0   9   9     1488.97     1401.78     80.43 o
   1   9   9      237.19      189.60     47.43 o
   2   9   9       11.19       12.18     16.87 o
   3   9   9        1.15       -2.47     14.71 o
   4   9   9      817.32      919.10     79.27 o
   5   9   9        3.07      -10.73     13.48 o
   6   9   9      366.30      352.40     19.18 o
   7   9   9       62.33       47.54     13.35 o
   8   9   9       47.27       31.32     11.97 o
   9   9   9       13.33       18.12     11.29 o
 -11  10   9       81.05       81.65      9.94 o
 -10  10   9       55.63       68.27      8.96 o
  -9  10   9       42.75       53.63      8.83 o
  -8  10   9      323.07      318.31     21.35 o
  -7  10   9      248.10      263.16     23.44 o
  -6  10   9       61.58       83.16     13.76 o
  -5  10   9      209.61      211.35     22.21 o
  -4  10   9      109.24       99.18     16.92 o
  -3  10   9      224.05      246.39     29.13 o
  -2  10   9      107.17       70.36     49.14 o
   0  10   9       43.18       13.05     42.59 o
   1  10   9      265.62      291.92     18.31 o
   2  10   9      150.44      166.81     16.61 o
   3  10   9      338.95      363.68     21.27 o
   4  10   9        8.90       10.60     15.51 o
   5  10   9        3.01       10.22     13.09 o
   6  10   9        4.78        5.93     13.03 o
   7  10   9       18.45       17.37     12.12 o
   8  10   9       53.21       51.67     13.48 o
   9  10   9        0.01       -1.89     10.48 o
 -10  11   9       29.58       38.10     10.58 o
  -9  11   9        1.14        5.25      8.67 o
  -8  11   9        3.15       10.35      8.41 o
  -7  11   9       57.28       39.14     11.69 o
  -6  11   9      940.09      923.45     41.14 o
  -5  11   9      154.86      154.59     22.55 o
  -4  11   9      161.31      195.11     20.51 o
  -3  11   9      213.46      244.89     19.16 o
  -2  11   9      656.15      824.65     37.20 o
  -1  11   9      296.80      322.84     21.71 o
   0  11   9     1234.18     1270.77     93.75 o
   1  11   9       76.70       70.33     17.56 o
   2  11   9      280.82      281.14     19.46 o
   3  11   9       34.54       45.26     14.99 o
   4  11   9      363.67      393.92     37.62 o
   5  11   9      340.45      334.51     24.55 o
   6  11   9       45.15       37.56     12.88 o
   7  11   9        0.09       10.54     11.52 o
   8  11   9       27.91       14.66     12.01 o
 -10  12   9        3.57        1.16     22.46 o
  -9  12   9       50.20       52.56      9.22 o
  -8  12   9      142.81      141.15     10.04 o
  -7  12   9        8.49       16.56     11.03 o
  -6  12   9      163.16      144.38     13.54 o
  -5  12   9       12.53        4.27     18.47 o
  -4  12   9        5.98       12.65     19.34 o
  -3  12   9      555.98      619.50     58.93 o
  -2  12   9       75.17       92.98     18.74 o
  -1  12   9       87.32      106.56     18.26 o
   0  12   9     1042.18     1145.38     27.20 o
   1  12   9       36.26       28.19     17.49 o
   2  12   9       46.86       24.22     13.98 o
   3  12   9        4.24       14.51     13.73 o
   4  12   9        1.00       -5.01     13.51 o
   5  12   9        0.25        1.42     12.38 o
   6  12   9      176.30      176.25     14.61 o
   7  12   9        0.35       -9.46     11.41 o
   8  12   9       36.53       26.52     11.17 o
 -10  13   9        0.18        2.89      9.58 o
  -9  13   9       10.37       12.14     27.52 o
  -8  13   9        7.33       18.82     10.89 o
  -7  13   9       13.11        7.18     12.08 o
  -6  13   9        0.62       21.89     18.35 o
  -5  13   9       47.69       55.67     19.41 o
  -4  13   9        4.48       -3.44     18.62 o
  -3  13   9      446.26      463.00     32.29 o
  -2  13   9     1621.96     1908.26    124.57 o
  -1  13   9     1195.39     1301.25     58.77 o
   0  13   9       42.10       38.78     13.20 o
   1  13   9       12.94       -2.51     13.42 o
   2  13   9      278.67      282.98     18.57 o
   3  13   9        0.08        5.05     12.89 o
   4  13   9      240.87      195.13     17.12 o
   5  13   9       35.85       27.68     12.76 o
   6  13   9       40.68       30.17     12.56 o
   7  13   9        5.77        1.02     10.82 o
   8  13   9       49.94       29.70     14.75 o
  -9  14   9       99.62      125.16     15.23 o
  -8  14   9        2.34       21.25     17.49 o
  -7  14   9       44.33       36.17     14.83 o
  -6  14   9      475.47      443.57     37.41 o
  -5  14   9        7.27       -3.75     17.91 o
  -4  14   9      977.09     1088.06     89.02 o
  -3  14   9      165.78      133.11     21.42 o
  -2  14   9      282.14      308.19     30.32 o
  -1  14   9        0.28       -0.12     13.51 o
   0  14   9       19.99       29.95     13.57 o
   1  14   9      151.72      143.06     15.92 o
   2  14   9       48.16       34.99     13.44 o
   3  14   9       35.56       28.07     12.62 o
   4  14   9      487.48      484.33     41.38 o
   5  14   9      124.78      142.69     19.71 o
   6  14   9       58.14       66.21     14.48 o
   7  14   9       33.68       23.05     12.42 o
  -8  15   9       61.95       86.25     12.44 o
  -7  15   9       50.34       46.94     13.61 o
  -6  15   9       76.60       73.59     28.56 o
  -5  15   9       43.42       52.34     20.07 o
  -4  15   9       64.01       88.81     21.49 o
  -3  15   9       89.43      106.41     22.61 o
  -2  15   9       28.66       17.93     17.80 o
  -1  15   9      768.57      753.44     32.76 o
   0  15   9      180.85      177.17     19.49 o
   1  15   9      215.81      188.58     15.96 o
   2  15   9       52.14       32.11     12.53 o
   3  15   9       40.81       37.03     12.37 o
   4  15   9       12.15        2.25     11.61 o
   5  15   9       26.22       29.53     12.75 o
   6  15   9      193.52      195.94     24.87 o
  -7  16   9        5.41       -5.27     13.15 o
  -6  16   9       30.61       43.14     15.35 o
  -5  16   9        6.44        6.72     19.58 o
  -4  16   9      384.06      462.46     33.94 o
  -3  16   9       70.31       50.62     24.79 o
  -2  16   9        5.21       11.60     14.19 o
  -1  16   9        0.96        4.07     12.45 o
   0  16   9        2.19        9.59     12.40 o
   1  16   9      154.45      141.79     15.63 o
   2  16   9      270.17      255.00     16.49 o
   3  16   9        0.27        7.24     10.91 o
   4  16   9       27.51       25.51     10.91 o
   5  16   9        8.77        3.50     11.00 o
   6  16   9       41.01       63.38     12.11 o
  -7  17   9       58.62      107.31     41.06 o
  -6  17   9      179.57      247.33     18.30 o
  -5  17   9        6.59        6.66     20.14 o
  -4  17   9      142.49      126.02     24.98 o
  -3  17   9      122.12      126.70     16.73 o
  -2  17   9        5.78        0.32     12.62 o
  -1  17   9      100.48       84.83     19.11 o
   0  17   9      451.28      445.41     34.90 o
   1  17   9        0.57       -9.34     11.79 o
   2  17   9      169.81      166.39     20.70 o
   3  17   9       63.11       79.28     15.09 o
   4  17   9       77.45       98.19     27.85 o
   5  17   9        5.47        5.29     10.87 o
  -6  18   9       89.64       97.32     16.90 o
  -5  18   9       10.78        9.03     15.63 o
  -4  18   9       59.13       52.01     13.62 o
  -3  18   9        0.12       -2.36     12.21 o
  -2  18   9       57.72       46.91     20.47 o
  -1  18   9       49.97       43.05     12.16 o
   0  18   9        6.10        5.61     11.65 o
   1  18   9        5.38        1.98     10.56 o
   2  18   9       99.01       80.71     11.47 o
   3  18   9        0.13       -6.43     10.82 o
   4  18   9       93.41       82.96     31.95 o
  -4  19   9       24.16        5.03     70.30 o
  -3  19   9        1.17       16.00     14.90 o
  -2  19   9       49.69       63.95     12.30 o
  -1  19   9        3.38       16.00     11.13 o
   0  19   9       34.51       39.42     15.02 o
   1  19   9        6.69        7.80     13.19 o
   2  19   9        8.13       -0.44     13.25 o
 -10   0  10      120.74      115.22     18.75 o
  -8   0  10      682.15      684.07     22.49 o
  -6   0  10      310.83      320.83     16.86 o
  -4   0  10      533.38      444.81     52.69 o
  -2   0  10     1102.71      972.44     60.64 o
   0   0  10     3481.13     3907.25     99.95 o
   2   0  10     4010.89     4449.05    113.19 o
   6   0  10      721.07      775.66     33.17 o
   8   0  10      140.73      139.22     21.06 o
  10   0  10      447.47      581.97     26.30 o
 -11   1  10        9.56      -14.51     16.16 o
 -10   1  10       21.99       16.01     11.91 o
  -9   1  10       98.57      105.33      7.50 o
  -8   1  10     4038.89     4349.63     64.07 o
  -7   1  10       21.52       10.69      9.43 o
  -6   1  10     7763.75     7273.34    180.45 o
  -5   1  10       50.67       53.99      7.49 o
  -4   1  10      499.17      509.40     16.45 o
  -3   1  10       68.52       88.32      7.57 o
  -2   1  10     3983.74     4547.69     48.95 o
  -1   1  10      210.66      247.28     10.77 o
   0   1  10     9559.08    11125.20    144.58 o
   1   1  10       51.93       60.76     18.46 o
   2   1  10     2246.49     2275.44    110.92 o
   3   1  10       45.77       63.35     23.64 o
   4   1  10      773.76      818.34     62.95 o
   5   1  10      386.96      433.07     16.50 o
   6   1  10        7.55        3.60      8.62 o
   7   1  10      102.26       91.42      9.86 o
   8   1  10      439.82      479.42     18.44 o
   9   1  10        0.11       -1.65      7.21 o
  10   1  10       89.42       68.78      6.31 o
 -11   2  10       21.77       46.43     14.06 o
 -10   2  10      559.65      659.44     21.43 o
  -9   2  10        3.06        0.65      6.30 o
  -8   2  10     2503.69     2590.10     54.11 o
  -7   2  10      497.95      520.93     17.52 o
  -6   2  10     2690.09     2656.00     63.00 o
  -5   2  10       20.85       10.03      5.74 o
  -4   2  10     2892.90     3110.64     48.19 o
  -3   2  10      336.72      355.86     13.28 o
  -2   2  10     3647.86     4467.53     58.61 o
  -1   2  10      473.17      535.50     11.35 o
   0   2  10      109.33       88.36     18.11 o
   1   2  10      582.77      595.06     47.90 o
   2   2  10      159.15      179.66     24.43 o
   3   2  10      271.14      274.67     32.82 o
   4   2  10     1915.90     1880.66     88.40 o
   5   2  10        3.17        7.88      8.73 o
   6   2  10      366.62      377.08     14.30 o
   7   2  10       60.72       53.34      9.01 o
   8   2  10        6.67       21.04      8.19 o
   9   2  10       92.57      115.74      8.69 o
  10   2  10      163.62      174.28     14.08 o
 -12   3  10       57.23       55.27     13.69 o
 -11   3  10       14.42       29.73     13.26 o
 -10   3  10      639.41      721.20     25.42 o
  -9   3  10        0.45       10.37      5.96 o
  -8   3  10       64.93       64.39      8.84 o
  -7   3  10       86.06       74.87      9.71 o
  -6   3  10        0.09       -5.99      5.99 o
  -5   3  10        3.38       -4.31      4.79 o
  -4   3  10     2585.16     2982.71     46.74 o
  -3   3  10      240.09      288.37     36.89 o
  -2   3  10       93.46      103.45      7.55 o
  -1   3  10      132.15      129.17     21.09 o
   0   3  10       30.37       24.10     17.09 o
   1   3  10      965.28      932.91     41.36 o
   2   3  10      830.86     1021.06     44.52 o
   3   3  10       36.12       40.68     33.52 o
   4   3  10       87.52       64.90     21.07 o
   5   3  10      102.68      110.02      9.42 o
   6   3  10       39.91       32.20      8.56 o
   7   3  10        3.33        5.31      8.13 o
   8   3  10      494.48      496.55     14.46 o
   9   3  10       35.71       38.01      7.69 o
  10   3  10       31.63       27.19      7.92 o
 -12   4  10        4.98        4.18     11.46 o
 -11   4  10        1.90       13.64     11.52 o
 -10   4  10       77.77       78.15     11.49 o
  -9   4  10       10.67        8.38      5.62 o
  -8   4  10       33.18       19.05      7.22 o
  -7   4  10      164.25      144.28      9.89 o
  -6   4  10        1.02      -11.35     14.30 o
  -5   4  10        8.01       15.24      5.55 o
  -4   4  10      187.11      219.93     11.86 o
  -3   4  10      262.88      293.68     14.17 o
  -2   4  10      191.58      189.08     15.98 o
  -1   4  10      846.89      910.10     85.47 o
   0   4  10      297.81      278.91     26.54 o
   1   4  10      166.47      172.45     23.94 o
   2   4  10       13.96       22.86     22.79 o
   3   4  10       90.05       76.43     37.81 o
   4   4  10      330.57      288.30     29.79 o
   5   4  10       18.93       18.84      8.80 o
   6   4  10       48.52       37.19      8.81 o
   7   4  10       76.37       69.18      9.46 o
   8   4  10        2.49        6.51      8.25 o
   9   4  10       99.54      102.14      8.17 o
  10   4  10       31.94       35.57      7.93 o
 -12   5  10       21.15       28.77     11.27 o
 -11   5  10       26.01       27.89      8.91 o
 -10   5  10      167.49      159.08     13.96 o
  -9   5  10       91.67       77.63     11.02 o
  -8   5  10       60.83       50.61     12.17 o
  -7   5  10      762.80      779.66     29.56 o
  -6   5  10       96.71       64.12     15.76 o
  -5   5  10      178.97      164.12     11.26 o
  -4   5  10      667.35      683.79     20.54 o
  -3   5  10      118.21      101.88     25.09 o
  -2   5  10       36.58       66.01     21.24 o
  -1   5  10      512.38      492.86     33.36 o
   0   5  10      760.84      742.86     38.66 o
   1   5  10        4.11        7.25     21.70 o
   2   5  10       60.66       68.25     35.21 o
   3   5  10       15.40       12.60     37.69 o
   4   5  10        7.40        7.66     11.99 o
   5   5  10      140.17      152.09     11.81 o
   6   5  10      215.25      216.86     10.37 o
   7   5  10       10.92        6.34      8.42 o
   8   5  10        1.67        3.81      8.13 o
   9   5  10        7.18        7.68      8.95 o
  10   5  10       16.22       13.82     11.03 o
 -12   6  10       68.06       64.93     10.74 o
 -11   6  10        4.52        4.45      8.20 o
 -10   6  10        0.24        1.92      9.21 o
  -9   6  10        1.01       -2.58     10.87 o
  -8   6  10     2044.78     1963.71     63.36 o
  -7   6  10      162.07      134.94     15.97 o
  -6   6  10      682.33      642.45     20.89 o
  -5   6  10       96.60      125.17     45.90 o
  -4   6  10      588.63      618.51     61.57 o
  -3   6  10      117.40      116.61     27.60 o
  -2   6  10     5940.92     6340.38    106.05 o
  -1   6  10      508.11      474.58     32.64 o
   0   6  10      294.18      241.75     28.14 o
   1   6  10        0.79        1.40     24.64 o
   2   6  10       50.50       64.86     38.05 o
   3   6  10        0.53      -19.64     39.81 o
   4   6  10      851.38      886.03     27.56 o
   5   6  10       69.09       71.71     12.55 o
   6   6  10       42.49       40.49     10.85 o
   7   6  10       27.93       18.86      8.62 o
   8   6  10        2.36       -4.60      8.23 o
   9   6  10        0.34        0.23      8.84 o
 -11   7  10        4.68       17.12      7.54 o
 -10   7  10      223.37      225.66     22.14 o
  -9   7  10       58.27       57.21     10.09 o
  -8   7  10      873.92      890.14     34.99 o
  -7   7  10        0.71        6.53     14.04 o
  -6   7  10      231.32      197.42     17.66 o
  -5   7  10      119.98       87.69     19.69 o
  -4   7  10     2585.48     2770.81    119.26 o
  -3   7  10       44.91       48.91     39.32 o
  -2   7  10      684.16      733.01     43.33 o
  -1   7  10       46.14       43.98     23.22 o
   0   7  10      921.53      902.71     97.97 o
   1   7  10       36.39       38.69     37.02 o
   2   7  10     2284.38     2656.04    117.49 o
   3   7  10       74.55       62.60     17.22 o
   4   7  10       53.40       61.28     16.33 o
   5   7  10        1.84        1.37     10.80 o
   6   7  10      315.47      337.99     23.90 o
   7   7  10       22.75       34.18     14.05 o
   8   7  10      163.33      145.81     14.57 o
   9   7  10        1.06       -5.17     10.27 o
 -11   8  10        0.16       -1.91      7.38 o
 -10   8  10      123.18      129.64     11.15 o
  -9   8  10       14.01        3.41      9.55 o
  -8   8  10      138.50      127.61     14.74 o
  -7   8  10       32.83       13.66     12.61 o
  -6   8  10      568.99      563.23     24.66 o
  -5   8  10      523.27      486.93     27.74 o
  -4   8  10      143.64      150.34     30.49 o
  -3   8  10      469.96      553.90     62.16 o
  -2   8  10      963.10     1019.73     51.57 o
  -1   8  10       64.79       35.69     26.16 o
   0   8  10      194.53      166.22     39.69 o
   1   8  10        7.58        4.41     38.30 o
   2   8  10     1177.32     1262.93     42.88 o
   3   8  10       23.09       29.67     15.64 o
   4   8  10       84.39       84.47     24.32 o
   5   8  10       21.06       12.91     13.93 o
   6   8  10        2.60        1.75     13.40 o
   7   8  10       52.39       66.36     14.50 o
   8   8  10      208.60      242.33     26.73 o
   9   8  10       13.21       17.55     18.40 o
 -11   9  10        1.44       -3.84      7.35 o
 -10   9  10       27.82       25.58      8.11 o
  -9   9  10       15.75       12.90      9.10 o
  -8   9  10       52.58       46.87     11.52 o
  -7   9  10      295.92      264.65     28.97 o
  -6   9  10        9.36        7.62     14.19 o
  -5   9  10        0.64        8.90     14.17 o
  -4   9  10      286.42      295.55     19.12 o
  -3   9  10       26.56       35.73     23.53 o
  -2   9  10        3.41       29.43     47.02 o
  -1   9  10      768.67      808.98     56.50 o
   0   9  10       21.24       31.11     37.83 o
   1   9  10        1.73        3.84     16.56 o
   2   9  10      271.87      294.97     28.63 o
   3   9  10        3.48       -1.00     15.17 o
   4   9  10       12.27       17.94     15.80 o
   5   9  10       30.71       29.03     15.25 o
   6   9  10        1.85       -5.56     12.82 o
   7   9  10        8.20        8.72     12.71 o
   8   9  10       18.46        5.18     10.88 o
   9   9  10        1.38       -4.78     12.60 o
 -11  10  10       28.66       37.32     12.94 o
 -10  10  10        3.21        6.13      7.67 o
  -9  10  10        0.10        2.28      8.67 o
  -8  10  10        0.37        5.51     11.46 o
  -7  10  10        0.25        9.07     12.05 o
  -6  10  10       66.01       44.14     13.16 o
  -5  10  10       29.37       41.12     18.77 o
  -4  10  10      264.35      302.67     30.59 o
  -3  10  10      381.52      390.70     35.05 o
  -2  10  10       76.52       74.78     19.54 o
  -1  10  10      130.88      149.34     21.99 o
   0  10  10      358.36      376.21     19.33 o
   1  10  10       19.06       28.80     14.26 o
   2  10  10       97.18       73.49     15.78 o
   3  10  10        4.48       21.37     14.80 o
   4  10  10      100.51       93.60     19.72 o
   5  10  10       26.67        8.32     14.00 o
   6  10  10      149.95      164.67     21.35 o
   7  10  10        5.39       -3.34     11.21 o
   8  10  10       20.07       15.11     10.73 o
 -10  11  10      147.15      186.25     15.46 o
  -9  11  10       20.25       30.44      8.33 o
  -8  11  10       32.36       24.04      8.95 o
  -7  11  10       12.99        1.73     10.97 o
  -6  11  10      111.86      109.98     13.58 o
  -5  11  10        9.45        7.49     15.56 o
  -4  11  10      767.90      772.84     27.45 o
  -3  11  10      157.31      153.16     23.81 o
  -2  11  10       49.32       59.47     21.23 o
  -1  11  10      343.83      379.68     22.03 o
   0  11  10      375.21      475.31     26.96 o
   1  11  10        4.07        5.71     14.22 o
   2  11  10      125.85       91.75     15.68 o
   3  11  10       65.25       60.07     15.07 o
   4  11  10       51.34       41.21     14.67 o
   5  11  10       31.03       44.79     14.61 o
   6  11  10        0.27       -3.29     11.93 o
   7  11  10        3.17        2.67     10.97 o
   8  11  10        2.52       -2.72     11.27 o
 -10  12  10        0.04       -9.97      9.97 o
  -9  12  10        7.55       16.45      8.25 o
  -8  12  10      165.59      173.35     18.58 o
  -7  12  10      170.53      155.92     18.83 o
  -6  12  10       17.65       20.64     16.49 o
  -5  12  10      673.04      785.27     42.34 o
  -4  12  10       23.65       16.28     19.77 o
  -3  12  10        9.47       24.08     21.49 o
  -2  12  10      272.21      307.38     21.95 o
  -1  12  10      125.23       95.59     14.70 o
   0  12  10      129.68      122.93     14.76 o
   1  12  10      114.92      128.06     16.43 o
   2  12  10       80.88      107.63     15.44 o
   3  12  10        0.37       -7.38     13.30 o
   4  12  10       80.46       78.80     14.77 o
   5  12  10        0.91        1.77     13.45 o
   6  12  10       55.75       52.38     14.35 o
   7  12  10       17.79       15.25     18.27 o
   8  12  10        3.45        1.17     14.47 o
  -9  13  10        0.46        2.43      9.91 o
  -8  13  10        0.41       -0.28     11.51 o
  -7  13  10       37.01       32.74     13.36 o
  -6  13  10      233.91      238.77     32.43 o
  -5  13  10       81.41       86.46     26.22 o
  -4  13  10     1578.22     1653.26    172.73 o
  -3  13  10      345.90      426.24     50.20 o
  -2  13  10       53.05       43.79     17.95 o
  -1  13  10       93.82       91.93     14.88 o
   0  13  10      109.11       95.39     14.40 o
   1  13  10       12.87       13.10     12.39 o
   2  13  10     1119.53     1063.00     29.96 o
   3  13  10      192.17      202.06     16.94 o
   4  13  10        2.45       14.79     12.60 o
   5  13  10       24.94        8.19     12.37 o
   6  13  10      178.12      224.01     16.86 o
   7  13  10        2.81        2.33     13.11 o
  -9  14  10       35.95       46.06     10.65 o
  -8  14  10       56.56       46.46     13.02 o
  -7  14  10        7.03       -1.67     30.90 o
  -6  14  10      655.80      763.02     42.72 o
  -5  14  10       82.95       74.23     29.58 o
  -4  14  10      518.79      623.89     45.00 o
  -3  14  10       22.91       18.09     17.94 o
  -2  14  10      258.59      265.66     24.95 o
  -1  14  10       38.47       31.63     12.90 o
   0  14  10      343.89      298.16     23.89 o
   1  14  10       44.80       45.08     13.10 o
   2  14  10      500.63      444.86     20.70 o
   3  14  10       20.78       24.37     12.34 o
   4  14  10        7.80        8.10     11.63 o
   5  14  10       59.86       42.65     11.91 o
   6  14  10       11.88       17.76     20.12 o
   7  14  10        0.70       -3.59     13.89 o
  -8  15  10      119.38      115.45     26.85 o
  -7  15  10       35.65       38.76     13.99 o
  -6  15  10      179.92      225.99     41.20 o
  -5  15  10        0.17       -1.65     28.50 o
  -4  15  10       41.13       26.87     20.62 o
  -3  15  10      230.59      248.87     22.73 o
  -2  15  10      204.08      207.61     16.29 o
  -1  15  10        1.09        2.32     12.57 o
   0  15  10       49.39       55.36     13.35 o
   1  15  10        0.28       -0.76     11.76 o
   2  15  10        2.22      -10.49     11.17 o
   3  15  10      130.80      159.28     14.59 o
   4  15  10        0.60       -6.08     10.59 o
   5  15  10       70.24       51.80     11.64 o
   6  15  10        2.30        9.44     11.90 o
  -7  16  10       60.65       54.56     13.65 o
  -6  16  10        7.56       14.93     14.67 o
  -5  16  10      109.30      105.15     30.09 o
  -4  16  10        4.61        9.90     20.06 o
  -3  16  10        5.65        5.75     13.99 o
  -2  16  10       41.34       36.53     14.20 o
  -1  16  10       45.75       50.26     16.82 o
   0  16  10        6.77        5.75     11.49 o
   1  16  10       29.07       13.09     11.39 o
   2  16  10      109.26       95.81     12.76 o
   3  16  10       47.34       43.34     11.47 o
   4  16  10        0.20        2.63      9.99 o
   5  16  10        0.47        7.42     10.93 o
  -6  17  10       37.60       21.66     11.95 o
  -5  17  10       14.10       16.98     17.46 o
  -4  17  10       87.94       81.18     15.54 o
  -3  17  10      139.27      121.13     15.85 o
  -2  17  10        3.55       11.70     17.13 o
  -1  17  10        1.33        9.51     11.93 o
   0  17  10        1.55       -0.16     11.13 o
   1  17  10        0.05        1.33     10.61 o
   2  17  10        1.53       14.22     10.41 o
   3  17  10        5.24       14.10      9.81 o
   4  17  10       52.52       64.81     12.72 o
  -5  18  10       46.75       74.00     16.15 o
  -4  18  10       23.92       13.05     14.56 o
  -3  18  10       17.40       -9.27     19.25 o
  -2  18  10        7.53        2.08     12.71 o
  -1  18  10       29.62       23.83     12.62 o
   0  18  10       87.75      107.68     24.18 o
   1  18  10       23.37       24.89     10.34 o
   2  18  10        2.20       -2.70      9.72 o
   3  18  10        4.93       -4.84     10.07 o
  -3  19  10       44.42       56.14     15.31 o
  -2  19  10       42.69       31.15     14.37 o
  -1  19  10       15.61       15.90     11.51 o
   0  19  10       12.11        0.56     10.43 o
   1  19  10        0.02       11.01     13.40 o
 -11   0  11       24.88       39.68     18.05 o
  -9   0  11        1.05       -0.76      7.33 o
  -7   0  11        1.15       11.30     10.26 o
  -5   0  11        1.86       -0.67     14.58 o
  -3   0  11      128.19      119.36      9.62 o
  -1   0  11      656.21      625.27     18.09 o
   1   0  11     1283.35     1422.96     72.19 o
   3   0  11      384.47      420.59     51.81 o
   5   0  11       13.91       12.23     14.17 o
   7   0  11       50.79       57.20     15.57 o
   9   0  11      447.46      585.32     24.92 o
 -11   1  11       14.97       20.08     16.48 o
 -10   1  11      156.62      143.66     14.06 o
  -9   1  11        4.75       12.69      5.62 o
  -8   1  11      246.19      312.12     31.98 o
  -7   1  11      191.66      188.29     10.05 o
  -6   1  11      212.56      239.72     12.85 o
  -5   1  11       12.26       17.37      6.93 o
  -4   1  11      615.81      615.86     17.95 o
  -3   1  11        1.70        7.95      4.22 o
  -2   1  11      556.28      609.00     16.71 o
  -1   1  11       58.79       55.61      6.33 o
   0   1  11      273.35      322.52     27.32 o
   1   1  11      388.70      390.20     44.98 o
   2   1  11     1014.23      982.90     47.34 o
   3   1  11      193.53      215.08     30.93 o
   4   1  11      953.02     1133.24     80.75 o
   5   1  11       52.80       61.45     10.15 o
   6   1  11       12.06       17.89      9.44 o
   7   1  11        0.08        7.96      8.81 o
   8   1  11      471.51      472.79     16.11 o
   9   1  11       53.38       59.00      7.49 o
  10   1  11      249.32      282.78     18.50 o
 -12   2  11       85.55      121.83     15.60 o
 -11   2  11        1.56        0.71     12.95 o
 -10   2  11      468.95      537.83     19.22 o
  -9   2  11        7.12        8.23      5.94 o
  -8   2  11      745.07      783.44     40.12 o
  -7   2  11      115.61      117.46      8.08 o
  -6   2  11     3975.07     3819.96    147.02 o
  -5   2  11      374.21      357.56     17.71 o
  -4   2  11      923.01     1014.31     70.33 o
  -3   2  11      192.46      219.93     11.37 o
  -2   2  11      243.22      296.62      9.42 o
  -1   2  11       63.59       65.01      7.23 o
   0   2  11      623.03      654.74     36.67 o
   1   2  11      205.20      208.19     25.58 o
   2   2  11      216.83      185.62     27.80 o
   3   2  11        4.71       19.43     34.88 o
   4   2  11      368.67      377.19     14.55 o
   5   2  11      310.61      276.05     14.00 o
   6   2  11      817.13      843.06     20.52 o
   7   2  11        3.97        4.97      8.56 o
   8   2  11       79.49       76.17      8.60 o
   9   2  11       21.54       25.15      7.25 o
  10   2  11       72.24       80.35      8.62 o
 -12   3  11       28.46       50.61     13.01 o
 -11   3  11       33.27       39.70     12.34 o
 -10   3  11      212.68      216.28     19.38 o
  -9   3  11       69.84       76.31      8.23 o
  -8   3  11       23.89       37.65     13.41 o
  -7   3  11        7.85        6.30      6.25 o
  -6   3  11     1415.58     1296.44     53.07 o
  -5   3  11      338.62      350.94     14.85 o
  -4   3  11      599.38      543.23     70.84 o
  -3   3  11      403.31      442.35     14.90 o
  -2   3  11       23.71       28.64      6.00 o
  -1   3  11       63.04       47.64     20.22 o
   0   3  11      971.79     1026.43     44.41 o
   1   3  11        0.07       -0.56     21.02 o
   2   3  11      646.66      640.29     40.08 o
   3   3  11        8.68        2.35     35.37 o
   4   3  11     2150.26     2373.09     30.29 o
   5   3  11       97.40       93.51     10.49 o
   6   3  11      420.12      388.54     17.42 o
   7   3  11       43.06       34.70      8.87 o
   8   3  11       52.89       54.96      8.74 o
   9   3  11        7.39       14.30      7.14 o
  10   3  11      187.32      304.65     27.95 o
 -12   4  11      116.77      152.01     12.98 o
 -11   4  11        4.22        8.69     11.23 o
 -10   4  11       96.04       83.45     12.49 o
  -9   4  11      111.26      106.66      8.84 o
  -8   4  11      875.12      956.93     40.11 o
  -7   4  11       56.59       55.52      8.62 o
  -6   4  11     2260.54     2108.97     64.10 o
  -5   4  11        1.59       -3.20     10.52 o
  -4   4  11      644.34      670.10     20.59 o
  -3   4  11        0.83        3.35      4.94 o
  -2   4  11      108.77      156.01     25.69 o
  -1   4  11       13.89        7.85     20.99 o
   0   4  11     2259.19     2441.64     68.91 o
   1   4  11       56.98       35.65     23.38 o
   2   4  11      367.82      367.15     49.04 o
   3   4  11       40.63       49.38     38.94 o
   4   4  11        0.61        1.44     12.22 o
   5   4  11      118.25      113.54     13.48 o
   6   4  11      211.04      209.71     11.09 o
   7   4  11      159.37      166.39     10.40 o
   8   4  11        2.26       -3.69      8.00 o
   9   4  11      136.40      157.23     15.20 o
 -12   5  11      224.51      195.52     14.09 o
 -11   5  11       13.51       10.73      9.21 o
 -10   5  11      442.04      455.23     20.37 o
  -9   5  11       64.07       60.72     11.04 o
  -8   5  11      258.40      312.89     23.12 o
  -7   5  11      116.12      107.15      9.02 o
  -6   5  11      633.09      670.41     18.32 o
  -5   5  11       46.25       44.95      7.11 o
  -4   5  11     2148.18     2140.73     43.94 o
  -3   5  11      226.50      242.67     30.84 o
  -2   5  11      178.86      187.00     32.76 o
  -1   5  11       57.52       69.76     23.94 o
   0   5  11      107.21      144.23     27.54 o
   1   5  11      287.36      275.29     32.58 o
   2   5  11     2808.05     3155.51    109.30 o
   3   5  11      401.67      428.46     20.60 o
   4   5  11      213.93      200.78     15.00 o
   5   5  11       52.50       48.70     12.74 o
   6   5  11        8.04       14.50      9.81 o
   7   5  11        5.42        3.83      8.66 o
   8   5  11      113.37      111.87      8.79 o
   9   5  11      178.66      231.88     16.28 o
 -11   6  11       64.36       67.31     12.77 o
 -10   6  11       67.27       66.76      9.77 o
  -9   6  11       12.78       10.51     11.00 o
  -8   6  11      851.51      773.66     34.49 o
  -7   6  11        7.51       27.31     15.42 o
  -6   6  11      114.46       84.84     15.54 o
  -5   6  11      336.70      321.06     23.90 o
  -4   6  11       10.75       23.94     38.87 o
  -3   6  11       29.56       30.27     26.95 o
  -2   6  11      901.04     1011.62     49.82 o
  -1   6  11       22.40       30.33     23.09 o
   0   6  11        5.82       -2.86     24.81 o
   1   6  11      512.02      544.96     56.46 o
   2   6  11       97.03       57.53     39.97 o
   3   6  11       68.32       71.46     16.77 o
   4   6  11        9.38        2.55     12.22 o
   5   6  11       59.49       45.43     12.66 o
   6   6  11       89.33       85.75     11.37 o
   7   6  11        7.32       14.90     13.10 o
   8   6  11        1.95       10.39      9.65 o
   9   6  11       24.04       25.83     10.45 o
 -11   7  11       18.02       12.72      7.89 o
 -10   7  11       97.61      100.78     12.05 o
  -9   7  11       24.07       18.95      9.96 o
  -8   7  11      171.48      139.09     13.97 o
  -7   7  11       50.06       44.83     13.49 o
  -6   7  11      291.14      311.54     17.24 o
  -5   7  11        5.99       -1.82     15.60 o
  -4   7  11       63.29       62.50     26.61 o
  -3   7  11       20.10       13.71     42.11 o
  -2   7  11      552.43      651.88     60.60 o
  -1   7  11      718.43      689.09     81.82 o
   0   7  11       58.15       60.86     28.40 o
   1   7  11        0.05        0.57     37.78 o
   2   7  11       49.41       60.89     18.37 o
   3   7  11       20.75       11.46     16.81 o
   4   7  11        0.64       -7.98     16.09 o
   5   7  11       59.82       57.80     18.12 o
   6   7  11        0.50       -0.73     14.10 o
   7   7  11        3.55       -7.62     12.70 o
   8   7  11        4.55        7.75     11.26 o
   9   7  11        0.11       -0.61      9.74 o
 -11   8  11       11.42       15.38      7.10 o
 -10   8  11      120.50      129.40      9.69 o
  -9   8  11        4.92        1.61      9.03 o
  -8   8  11       99.57       97.95     12.37 o
  -7   8  11        2.74        2.51     12.95 o
  -6   8  11      215.09      197.34     16.24 o
  -5   8  11       40.04       22.17     16.46 o
  -4   8  11     2047.37     2089.20     50.71 o
  -3   8  11       40.94       52.51     23.14 o
  -2   8  11      418.98      494.08     43.71 o
  -1   8  11       17.06        8.40     28.80 o
   0   8  11       27.59       27.82     23.98 o
   1   8  11       49.31       55.05     17.00 o
   2   8  11      556.96      545.20     41.22 o
   3   8  11        0.36        5.56     15.84 o
   4   8  11        2.23       10.51     16.27 o
   5   8  11        6.05        6.94     14.95 o
   6   8  11       27.40       29.56     14.75 o
   7   8  11        1.33        6.66     12.66 o
   8   8  11       53.73       41.34     11.38 o
   9   8  11        8.91       34.85     16.54 o
 -11   9  11       30.71       43.22     14.61 o
 -10   9  11        0.04        1.53      7.78 o
  -9   9  11        2.21        9.82      9.46 o
  -8   9  11      165.53      159.24     19.08 o
  -7   9  11       44.98       18.00     12.96 o
  -6   9  11       20.62       15.48     15.06 o
  -5   9  11      678.50      773.93     31.97 o
  -4   9  11       13.64       -2.24     17.60 o
  -3   9  11      171.52      200.48     19.62 o
  -2   9  11      125.57      112.03     17.80 o
  -1   9  11      138.88      161.94     18.87 o
   0   9  11      178.97      173.49     24.28 o
   1   9  11       66.52       62.26     14.82 o
   2   9  11       21.76       12.90     15.16 o
   3   9  11        2.32       -4.18     14.85 o
   4   9  11        3.16       -1.06     14.32 o
   5   9  11        0.58       17.45     15.94 o
   6   9  11       18.54        8.93     14.11 o
   7   9  11        6.18        1.51     12.07 o
   8   9  11        8.42       -2.01     10.42 o
 -10  10  11      276.01      256.73     18.09 o
  -9  10  11       54.87       54.86     10.05 o
  -8  10  11       33.27       23.34     10.75 o
  -7  10  11        3.30       15.27     12.88 o
  -6  10  11      500.60      462.24     49.06 o
  -5  10  11       46.74       31.87     20.45 o
  -4  10  11     1047.14     1088.18     51.92 o
  -3  10  11      313.90      312.04     22.66 o
  -2  10  11      174.20      194.76     21.76 o
  -1  10  11      520.45      551.93     34.55 o
   0  10  11     1064.66     1142.44     80.46 o
   1  10  11       15.25       10.57     14.58 o
   2  10  11      490.95      453.17     22.71 o
   3  10  11        0.17        9.62     14.66 o
   4  10  11       10.46       -8.12     13.91 o
   5  10  11       59.09       41.98     15.77 o
   6  10  11      194.50      231.48     17.41 o
   7  10  11        6.27       15.37     13.11 o
   8  10  11       18.98        2.52     13.06 o
 -10  11  11       40.37       53.62     10.22 o
  -9  11  11       10.16       16.28      7.88 o
  -8  11  11       12.45        7.01     11.01 o
  -7  11  11      110.75       86.13     14.65 o
  -6  11  11      850.57      831.45     62.27 o
  -5  11  11      185.54      192.81     19.43 o
  -4  11  11     1826.89     2096.50    100.21 o
  -3  11  11      122.57      115.85     22.47 o
  -2  11  11       18.05       27.15     20.40 o
  -1  11  11      215.26      210.19     18.55 o
   0  11  11      150.39      145.81     18.14 o
   1  11  11       98.33       88.43     15.45 o
   2  11  11      452.98      450.79     34.73 o
   3  11  11       55.65       43.77     14.67 o
   4  11  11       10.09        6.43     13.20 o
   5  11  11        1.50        8.04     14.16 o
   6  11  11        0.60        6.32     13.61 o
   7  11  11       12.87       12.54     14.18 o
   8  11  11       33.86       40.60     15.62 o
 -10  12  11       25.72       16.99     10.26 o
  -9  12  11       43.90       39.76      8.13 o
  -8  12  11       23.81       36.75      9.06 o
  -7  12  11        6.86        9.62     12.50 o
  -6  12  11        1.18       -5.70     19.07 o
  -5  12  11       93.13       82.20     22.16 o
  -4  12  11      256.29      301.47     26.63 o
  -3  12  11      639.74      646.01     60.22 o
  -2  12  11        1.88        3.75     19.81 o
  -1  12  11      262.19      268.44     18.39 o
   0  12  11      360.06      373.70     27.28 o
   1  12  11       47.26       43.94     13.50 o
   2  12  11      173.23      152.21     16.63 o
   3  12  11      120.02       94.24     14.88 o
   4  12  11        9.34       10.48     12.63 o
   5  12  11       24.92       25.56     12.96 o
   6  12  11      270.44      278.91     27.40 o
   7  12  11        2.25       18.73     12.85 o
  -9  13  11        7.49       14.47     11.62 o
  -8  13  11        0.03       17.50     12.16 o
  -7  13  11      300.75      329.33     25.65 o
  -6  13  11       80.56       85.38     27.76 o
  -5  13  11        9.93      -16.35     27.18 o
  -4  13  11     1307.72     1442.30     42.06 o
  -3  13  11      243.23      236.57     29.88 o
  -2  13  11      211.47      184.26     16.69 o
  -1  13  11       52.42       37.28     13.25 o
   0  13  11       46.27       55.80     13.59 o
   1  13  11        5.34        4.87     11.88 o
   2  13  11      647.71      577.68     20.77 o
   3  13  11      116.97      109.50     14.61 o
   4  13  11      197.38      168.90     18.62 o
   5  13  11       21.92       28.33     12.07 o
   6  13  11      148.87      174.37     16.81 o
   7  13  11       21.16       43.88     15.33 o
  -8  14  11       19.54       31.15     14.20 o
  -7  14  11        0.44       19.55     23.03 o
  -6  14  11       30.36       13.43     25.75 o
  -5  14  11       29.70       31.09     27.76 o
  -4  14  11      537.16      538.45     34.72 o
  -3  14  11        1.27        0.47     21.71 o
  -2  14  11       54.04       56.79     14.23 o
  -1  14  11       13.69       -2.09     12.53 o
   0  14  11      241.78      234.15     15.76 o
   1  14  11        7.20        0.07     12.07 o
   2  14  11      329.65      303.48     23.46 o
   3  14  11        6.84        3.40     11.52 o
   4  14  11       40.01       56.23     12.09 o
   5  14  11        0.25        4.45     10.81 o
   6  14  11       15.11       38.78     12.88 o
  -8  15  11        0.73        8.66     11.54 o
  -7  15  11        1.55      -11.68     11.83 o
  -6  15  11       92.71       84.23     30.37 o
  -5  15  11       11.89        1.20     30.91 o
  -4  15  11       64.89       55.39     35.41 o
  -3  15  11      179.80      169.29     17.94 o
  -2  15  11      104.00      102.20     14.07 o
  -1  15  11        2.34       14.20     14.74 o
   0  15  11       55.79       41.55     12.66 o
   1  15  11       15.93       10.05     11.76 o
   2  15  11        1.36        4.40     11.22 o
   3  15  11       16.12        3.30     10.74 o
   4  15  11      234.93      244.89     16.21 o
   5  15  11       66.17       63.96     11.00 o
  -7  16  11        1.55       -1.14     10.18 o
  -6  16  11      369.75      432.55     25.00 o
  -5  16  11        2.57       17.71     15.52 o
  -4  16  11        6.73       -0.20     20.79 o
  -3  16  11        0.42       11.72     12.37 o
  -2  16  11        6.72        7.77     16.11 o
  -1  16  11       10.33       16.43     12.52 o
   0  16  11      162.28      147.27     24.17 o
   1  16  11        6.29       14.48     11.13 o
   2  16  11       15.89       15.88     10.73 o
   3  16  11       41.97       37.76     10.30 o
   4  16  11       36.16       34.09      9.83 o
  -6  17  11        7.51        3.50     13.42 o
  -5  17  11        4.70       21.04     15.60 o
  -4  17  11        0.39        4.70     15.56 o
  -3  17  11        2.26        6.93     87.05 o
  -2  17  11      182.83      213.82     16.13 o
  -1  17  11       25.27       10.91     11.02 o
   0  17  11        0.03       -1.00     10.59 o
   1  17  11       15.51        8.20     10.37 o
   2  17  11      151.12      165.31     12.59 o
   3  17  11        1.53        3.17      9.14 o
  -4  18  11        8.06        9.22     15.05 o
  -3  18  11        8.11        0.85     13.51 o
  -2  18  11        0.67        8.45     11.15 o
  -1  18  11        1.26       -1.98     10.79 o
   0  18  11       10.09       18.05     10.14 o
   1  18  11        9.92        5.26      9.79 o
   2  18  11       20.06       16.28     11.19 o
 -10   0  12        4.62       -2.86     15.85 o
  -8   0  12      578.05      517.64     43.45 o
  -6   0  12      348.15      305.64     15.74 o
  -4   0  12     2081.68     1961.15     41.44 o
  -2   0  12     3751.37     4063.15     66.31 o
   0   0  12       85.24       99.39     35.13 o
   2   0  12     1075.49     1319.26     76.31 o
   4   0  12     2059.02     2105.59    230.54 o
   6   0  12      311.06      272.01     14.98 o
   8   0  12       54.44       31.83     11.09 o
 -11   1  12        2.71        5.62     11.38 o
 -10   1  12       95.43      109.25     14.00 o
  -9   1  12       10.87        5.20      5.83 o
  -8   1  12      466.13      436.86     13.05 o
  -7   1  12       43.80       34.80      9.78 o
  -6   1  12      323.56      308.14     19.32 o
  -5   1  12      230.01      206.04     12.39 o
  -4   1  12      107.21      104.73      7.00 o
  -3   1  12        7.63        2.43      5.87 o
  -2   1  12     2136.73     2280.24     42.48 o
  -1   1  12      961.62     1009.28     45.54 o
   0   1  12      875.34      980.22     45.09 o
   1   1  12        1.94       -0.30     23.34 o
   2   1  12       54.37       47.06     27.26 o
   3   1  12       22.67       18.13     22.13 o
   4   1  12       13.85       14.66     11.16 o
   5   1  12      106.66      112.61     10.54 o
   6   1  12      738.16      771.01     15.84 o
   7   1  12        8.57        4.20      8.41 o
   8   1  12       78.52       75.82      8.64 o
   9   1  12        0.72        7.31      6.75 o
 -11   2  12        0.01       -6.08     13.18 o
 -10   2  12      275.89      279.72     15.06 o
  -9   2  12      222.08      266.98     24.76 o
  -8   2  12      496.64      468.14     26.60 o
  -7   2  12      141.69      153.91     13.83 o
  -6   2  12      459.08      458.76     24.80 o
  -5   2  12       14.51       22.05      5.17 o
  -4   2  12     1063.62     1223.12     32.21 o
  -3   2  12      157.00      218.19     20.03 o
  -2   2  12     1499.77     1546.40     35.67 o
  -1   2  12      242.99      227.23     27.98 o
   0   2  12     1086.85     1255.17     67.85 o
   1   2  12       24.69       30.61     24.54 o
   2   2  12      955.43     1036.76     70.76 o
   3   2  12       31.71       63.20     16.21 o
   4   2  12        3.38        4.73     11.19 o
   5   2  12      595.13      569.88     35.26 o
   6   2  12       57.26       54.64      9.67 o
   7   2  12       16.02        7.35      8.42 o
   8   2  12        1.22       -3.20      7.65 o
   9   2  12        9.48       11.13      8.07 o
 -11   3  12        0.11        4.26     10.88 o
 -10   3  12      154.52      176.43     12.41 o
  -9   3  12        0.86        2.48     13.64 o
  -8   3  12       84.45       66.34      9.57 o
  -7   3  12        5.57       -0.30      5.54 o
  -6   3  12       58.82       64.02      8.47 o
  -5   3  12      180.40      192.53     12.94 o
  -4   3  12      194.51      219.97     12.89 o
  -3   3  12      142.49      138.79     10.46 o
  -2   3  12      289.05      341.76     22.23 o
  -1   3  12      109.22      109.59     25.12 o
   0   3  12      880.01      956.67     55.09 o
   1   3  12      216.47      210.94     30.33 o
   2   3  12       81.91       79.46     28.41 o
   3   3  12        3.45       -0.63     13.81 o
   4   3  12      316.46      318.29     17.46 o
   5   3  12      237.76      254.92     15.39 o
   6   3  12       55.77       55.00      9.86 o
   7   3  12       41.91       33.99      8.60 o
   8   3  12       35.55       36.25      8.30 o
   9   3  12       49.42       50.29      8.50 o
 -11   4  12        8.69       10.60      9.83 o
 -10   4  12       56.96       63.63     13.47 o
  -9   4  12       17.78        5.68     12.91 o
  -8   4  12       16.24       28.96      7.39 o
  -7   4  12      100.15       78.52     14.60 o
  -6   4  12      324.07      394.99     34.60 o
  -5   4  12       24.40       15.92      7.87 o
  -4   4  12      507.69      545.29     28.01 o
  -3   4  12      276.21      269.59     13.24 o
  -2   4  12      367.35      414.54     35.16 o
  -1   4  12       34.25       27.51     22.21 o
   0   4  12      677.08      669.93     40.43 o
   1   4  12       35.67       37.99     27.24 o
   2   4  12        3.67       -7.55     36.90 o
   3   4  12       50.78       51.61     16.49 o
   4   4  12      828.92      846.25     46.38 o
   5   4  12        1.19        3.02     12.06 o
   6   4  12      590.54      613.41     15.71 o
   7   4  12      132.49      144.69     11.69 o
   8   4  12       26.70       23.85      9.43 o
   9   4  12        1.63        3.51      8.28 o
 -11   5  12        0.33        3.79      9.30 o
 -10   5  12       12.44       12.21     11.15 o
  -9   5  12       13.60        6.58     10.84 o
  -8   5  12      296.06      303.10     19.68 o
  -7   5  12        3.69        2.96     13.95 o
  -6   5  12     8202.06     7349.03    259.09 o
  -5   5  12       96.94      116.76     10.18 o
  -4   5  12       27.68       40.18     42.65 o
  -3   5  12      417.54      466.48     41.12 o
  -2   5  12        0.69       -2.59     26.26 o
  -1   5  12       55.93       66.28     26.77 o
   0   5  12     5434.59     5538.17    128.82 o
   1   5  12      401.72      416.80     38.99 o
   2   5  12      375.09      353.16     67.56 o
   3   5  12       36.80       27.34     23.62 o
   4   5  12      591.64      528.97     19.09 o
   5   5  12      157.10      140.46     18.46 o
   6   5  12        2.23       -3.29     10.42 o
   7   5  12      108.51      104.97     16.54 o
   8   5  12      224.53      258.00     12.19 o
   9   5  12        1.97        2.63     11.23 o
 -11   6  12       31.81       48.41      9.14 o
 -10   6  12      173.65      183.65     14.41 o
  -9   6  12        5.25        6.54      9.69 o
  -8   6  12        4.96       16.20     12.16 o
  -7   6  12        1.86       -0.02     13.81 o
  -6   6  12     1522.75     1391.69     37.79 o
  -5   6  12      493.67      453.17     26.93 o
  -4   6  12     2311.27     2309.58     70.06 o
  -3   6  12        8.37       21.35     33.35 o
  -2   6  12        7.61       21.43     29.82 o
  -1   6  12       24.75       11.13     28.51 o
   0   6  12      569.32      634.20     44.77 o
   1   6  12       92.21       76.89     23.77 o
   2   6  12      295.52      289.25     19.86 o
   3   6  12       45.62       50.02     15.88 o
   4   6  12      677.89      555.87     31.84 o
   5   6  12       38.08       46.64     17.77 o
   6   6  12      469.93      520.64     44.53 o
   7   6  12       23.84       16.78     12.70 o
   8   6  12        6.16        2.45     11.05 o
   9   6  12        1.27       -2.60     13.20 o
 -11   7  12       15.00       22.72      7.66 o
 -10   7  12      419.68      403.46     27.61 o
  -9   7  12        2.57       -1.73      9.38 o
  -8   7  12       74.71       73.58     13.54 o
  -7   7  12      123.36       97.77     16.26 o
  -6   7  12     1506.52     1434.17     42.75 o
  -5   7  12        2.12       24.66     16.56 o
  -4   7  12      635.40      629.28     32.71 o
  -3   7  12       38.32       21.37     17.78 o
  -2   7  12      984.32     1062.41     64.59 o
  -1   7  12      660.51      700.93     44.78 o
   0   7  12     1041.60      967.89     91.62 o
   1   7  12       10.46       -3.59     14.81 o
   2   7  12       12.95       23.73     19.33 o
   3   7  12       39.12       46.95     16.92 o
   4   7  12      238.59      202.39     25.25 o
   5   7  12       42.49       50.84     17.08 o
   6   7  12      141.35      161.83     18.88 o
   7   7  12        4.86        3.47     12.25 o
   8   7  12      158.93      208.10     21.82 o
 -11   8  12       47.95       56.39     11.57 o
 -10   8  12       19.12       23.10      7.94 o
  -9   8  12       12.86       16.25      9.38 o
  -8   8  12       85.67       78.71     13.48 o
  -7   8  12      110.19       99.81     15.61 o
  -6   8  12       66.70       55.10     16.99 o
  -5   8  12      751.17      775.69     56.21 o
  -4   8  12      111.45      111.71     21.69 o
  -3   8  12       30.42       34.46     19.01 o
  -2   8  12        6.21       15.65     13.72 o
  -1   8  12       73.99       73.37     15.05 o
   0   8  12       14.39       41.25     14.55 o
   1   8  12       34.43       36.97     18.44 o
   2   8  12      382.39      370.68     66.63 o
   3   8  12       36.18       24.73     15.50 o
   4   8  12      127.46      111.58     18.69 o
   5   8  12        2.70        7.83     16.17 o
   6   8  12        1.98       -8.77     14.79 o
   7   8  12       33.17       24.67     13.51 o
   8   8  12       71.72       94.16     14.31 o
 -11   9  12       15.03       17.08      8.96 o
 -10   9  12       73.73       86.59      8.39 o
  -9   9  12        0.50        8.89      9.01 o
  -8   9  12       88.10       79.14     12.05 o
  -7   9  12       48.78       41.83     12.73 o
  -6   9  12       38.11       32.16     14.82 o
  -5   9  12       15.11       16.90     19.42 o
  -4   9  12      981.60      967.47     42.57 o
  -3   9  12       34.10       39.77     18.09 o
  -2   9  12     1054.28     1108.43     39.71 o
  -1   9  12       65.09       63.14     15.43 o
   0   9  12      354.38      423.59     36.19 o
   1   9  12       60.87       42.93     19.54 o
   2   9  12        1.64       -1.35     15.04 o
   3   9  12       23.57       17.30     14.76 o
   4   9  12      298.68      260.55     21.26 o
   5   9  12       31.95       15.87     15.65 o
   6   9  12       27.78        4.44     14.45 o
   7   9  12        7.13       -3.10     12.31 o
   8   9  12        3.08       11.01     12.83 o
 -10  10  12        9.09        8.46      7.74 o
  -9  10  12       66.46       77.63      8.44 o
  -8  10  12      381.62      339.56     23.59 o
  -7  10  12       54.93       48.00     13.70 o
  -6  10  12      177.08      152.61     15.51 o
  -5  10  12        1.59        2.04     19.37 o
  -4  10  12     1044.21     1215.53     86.15 o
  -3  10  12       24.82       19.77     18.09 o
  -2  10  12     3910.09     3845.66    143.85 o
  -1  10  12        4.11        3.84     14.64 o
   0  10  12        1.85        3.69     17.11 o
   1  10  12       32.95       39.62     15.20 o
   2  10  12      177.76      185.30     21.24 o
   3  10  12        3.86        8.59     14.30 o
   4  10  12      568.43      498.67     47.60 o
   5  10  12       12.01       17.18     14.71 o
   6  10  12       80.14       96.78     17.69 o
   7  10  12       14.22       13.38     13.49 o
 -10  11  12      326.44      354.02     47.79 o
  -9  11  12        1.26        5.18      7.72 o
  -8  11  12      271.61      258.40     14.23 o
  -7  11  12        2.80        3.09     12.39 o
  -6  11  12       14.44       15.62     18.15 o
  -5  11  12       33.06        7.80     18.02 o
  -4  11  12     2132.92     2278.05     77.08 o
  -3  11  12       45.09       39.44     21.52 o
  -2  11  12     2264.41     2627.62     86.87 o
  -1  11  12        2.55       -4.14     14.26 o
   0  11  12       10.40        8.58     13.47 o
   1  11  12        6.35       12.86     14.09 o
   2  11  12      350.36      318.94     35.83 o
   3  11  12        8.25       10.78     13.44 o
   4  11  12      268.01      236.97     34.51 o
   5  11  12        4.30        2.88     13.60 o
   6  11  12       40.81       36.92     13.22 o
   7  11  12       21.95       39.89     13.23 o
  -9  12  12       16.26       14.16     10.85 o
  -8  12  12       23.72       37.96      8.99 o
  -7  12  12       85.44      102.12     19.81 o
  -6  12  12      117.72       97.76     23.88 o
  -5  12  12       73.27       49.97     21.44 o
  -4  12  12      202.68      196.57     25.43 o
  -3  12  12       35.74       16.42     15.70 o
  -2  12  12      289.24      270.57     19.79 o
  -1  12  12      225.02      227.17     23.32 o
   0  12  12        4.62        2.76     12.27 o
   1  12  12       18.91       20.55     12.25 o
   2  12  12      129.23      127.71     17.02 o
   3  12  12        0.29        3.57     12.49 o
   4  12  12      140.73      162.17     15.41 o
   5  12  12       28.54       26.09     13.11 o
   6  12  12        0.00       -0.77     11.56 o
   7  12  12        5.32       14.13     15.33 o
  -9  13  12       69.76       68.21     11.37 o
  -8  13  12       13.85       19.40     15.63 o
  -7  13  12        4.74        5.79     17.56 o
  -6  13  12       55.63       84.47     23.08 o
  -5  13  12        3.97        9.92     30.91 o
  -4  13  12       43.38       51.86     26.97 o
  -3  13  12      112.40      127.21     17.85 o
  -2  13  12      257.86      262.19     23.49 o
  -1  13  12        5.80        0.81     18.51 o
   0  13  12       95.79       95.80     13.92 o
   1  13  12        2.74        0.37     11.81 o
   2  13  12       12.40       14.19     11.62 o
   3  13  12        2.81        7.44     10.87 o
   4  13  12       69.19       59.41     16.88 o
   5  13  12       14.16       20.49     11.93 o
   6  13  12       93.91       90.41     12.14 o
  -8  14  12       17.76       35.12     14.32 o
  -7  14  12        0.86      -15.65     21.51 o
  -6  14  12      118.33       98.11     29.73 o
  -5  14  12      217.84      216.33     35.44 o
  -4  14  12      186.14      268.20     21.64 o
  -3  14  12      146.42      140.20     16.86 o
  -2  14  12        4.87        9.97     14.04 o
  -1  14  12        8.72       10.21     12.65 o
   0  14  12       10.10        3.52     11.70 o
   1  14  12       61.44       63.42     12.52 o
   2  14  12      115.04      113.30     14.17 o
   3  14  12       11.42       11.61     10.94 o
   4  14  12        3.68        7.68     10.68 o
   5  14  12       53.99       45.79     11.70 o
  -7  15  12        5.85       13.62      9.10 o
  -6  15  12       40.01       33.15     15.61 o
  -5  15  12        6.41        1.25     15.75 o
  -4  15  12        2.80        1.26     14.67 o
  -3  15  12      126.61      152.96     16.26 o
  -2  15  12        1.04      -10.58     19.01 o
  -1  15  12        0.43        2.31     11.25 o
   0  15  12      105.01       91.66     13.60 o
   1  15  12        1.87       -1.60     11.30 o
   2  15  12        8.64        2.51     10.75 o
   3  15  12        2.55       -6.46      9.90 o
   4  15  12      110.64      114.70     17.51 o
   5  15  12        3.40       -0.96     12.09 o
  -6  16  12       58.09       82.15     18.20 o
  -5  16  12        2.40       -8.37     13.82 o
  -4  16  12        6.00        9.35     18.23 o
  -3  16  12       29.82       31.13     23.65 o
  -2  16  12        6.54       11.42     14.17 o
  -1  16  12        6.53        2.98     11.35 o
   0  16  12      228.47      225.95     21.97 o
   1  16  12        0.27        2.15     10.62 o
   2  16  12        9.22        8.03      9.84 o
   3  16  12        1.12        5.25      9.43 o
   4  16  12       99.37       99.50     15.10 o
  -5  17  12        0.03       -4.40     26.72 o
  -4  17  12      117.77      141.84     19.86 o
  -3  17  12       10.44        9.23     14.41 o
  -2  17  12       33.64       26.62     21.76 o
  -1  17  12       21.34       19.96     10.78 o
   0  17  12        6.73        1.37     10.27 o
   1  17  12       11.90        6.23     10.00 o
   2  17  12       65.48       74.34     13.82 o
  -3  18  12        0.32      -10.94     13.81 o
  -2  18  12       30.65       20.46     14.93 o
  -1  18  12        4.94       10.66     12.70 o
   0  18  12       16.45       17.19     12.96 o
   1  18  12       14.61       17.08     22.63 o
 -11   0  13        9.59       -0.80     14.74 o
  -9   0  13        3.53       29.14     16.46 o
  -7   0  13        1.67        4.48      7.56 o
  -5   0  13      132.86      140.07     13.76 o
  -3   0  13        0.72       -4.91      5.51 o
  -1   0  13       25.49       22.52     34.86 o
   1   0  13      992.96     1113.80     75.58 o
   3   0  13       32.35       45.59     17.21 o
   5   0  13      321.75      382.39     23.62 o
   7   0  13       78.42       97.99     12.80 o
   9   0  13       43.23       24.40     21.07 o
 -11   1  13        1.47       -9.86      9.86 o
 -10   1  13        0.45        5.56     10.89 o
  -9   1  13        4.49        5.49     14.07 o
  -8   1  13      107.16       95.18      9.76 o
  -7   1  13        0.17       -1.73      7.14 o
  -6   1  13      843.42      854.12     36.84 o
  -5   1  13       85.74       81.14      6.94 o
  -4   1  13       37.44       36.62     14.39 o
  -3   1  13      209.51      198.77     19.92 o
  -2   1  13      269.94      285.91     34.70 o
  -1   1  13        4.08       14.57     23.56 o
   0   1  13      488.10      509.02     39.73 o
   1   1  13      230.79      231.67     33.78 o
   2   1  13      161.63      151.29     34.08 o
   3   1  13      508.33      541.72     23.94 o
   4   1  13      112.46      127.96     17.25 o
   5   1  13      170.42      196.54     16.27 o
   6   1  13       16.17       17.71      9.03 o
   7   1  13       67.51       79.56      9.85 o
   8   1  13        2.22        7.85      7.34 o
   9   1  13        3.19       12.47     14.26 o
 -11   2  13       18.22       38.03     10.69 o
 -10   2  13       61.08       70.81     11.21 o
  -9   2  13        1.57       -6.47     13.38 o
  -8   2  13      170.45      164.06     10.78 o
  -7   2  13        8.08        5.98      5.65 o
  -6   2  13      770.97      713.95     56.21 o
  -5   2  13      107.68      101.98      7.04 o
  -4   2  13       12.87       12.00      4.63 o
  -3   2  13      123.15      131.97     13.00 o
  -2   2  13      958.04     1034.20     31.14 o
  -1   2  13        4.74        0.05     23.54 o
   0   2  13       60.82       60.07     27.47 o
   1   2  13      125.03      119.16     31.56 o
   2   2  13      252.30      272.50     40.25 o
   3   2  13      142.63      142.90     15.50 o
   4   2  13       56.68       34.85     12.11 o
   5   2  13        6.05       -6.07     10.29 o
   6   2  13        0.32       -4.63      8.97 o
   7   2  13       11.40        7.96      8.38 o
   8   2  13       37.48       45.71      9.41 o
   9   2  13        0.02       -6.36     13.70 o
 -11   3  13        1.37       -5.34     10.02 o
 -10   3  13      375.08      395.49     15.86 o
  -9   3  13       16.32       23.40     12.64 o
  -8   3  13      379.74      404.85     21.31 o
  -7   3  13       31.01       38.49      7.31 o
  -6   3  13       89.75      113.23     16.27 o
  -5   3  13       12.21        9.62      4.88 o
  -4   3  13     2182.77     2304.73     38.95 o
  -3   3  13       61.23       61.33      8.15 o
  -2   3  13       26.89       42.53     27.96 o
  -1   3  13      124.44      123.16     29.15 o
   0   3  13      712.00      707.66     63.81 o
   1   3  13       21.68       27.09     29.35 o
   2   3  13      766.55      788.66     40.37 o
   3   3  13      121.25      150.53     54.06 o
   4   3  13      195.44      183.17     15.72 o
   5   3  13       56.12       55.26     10.63 o
   6   3  13      313.63      299.74     13.43 o
   7   3  13       10.02       28.15      8.53 o
   8   3  13       25.17       29.86      8.57 o
   9   3  13       50.03       46.35     14.76 o
 -11   4  13       18.60       13.18      9.28 o
 -10   4  13       62.75       68.61     11.27 o
  -9   4  13       11.75       11.39     12.05 o
  -8   4  13      378.26      382.45     22.58 o
  -7   4  13       53.27       57.29     10.24 o
  -6   4  13      560.04      548.19     34.08 o
  -5   4  13        3.47        2.51      6.57 o
  -4   4  13       34.82       35.61      7.08 o
  -3   4  13       82.40       76.34     15.16 o
  -2   4  13     2245.19     2217.23     81.52 o
  -1   4  13        1.53        1.05     27.31 o
   0   4  13      435.05      482.36     41.41 o
   1   4  13      209.03      204.87     23.97 o
   2   4  13       28.80       28.18     17.99 o
   3   4  13       17.24        8.03     27.74 o
   4   4  13      682.19      621.42     41.28 o
   5   4  13      104.37       91.95     13.33 o
   6   4  13       24.25       29.70     11.42 o
   7   4  13        7.08        7.51     10.19 o
   8   4  13        0.10        0.28      9.09 o
 -11   5  13      103.29      121.24     18.23 o
 -10   5  13       59.87       91.11     12.68 o
  -9   5  13       45.83       46.47     13.03 o
  -8   5  13        3.22        4.76      7.79 o
  -7   5  13       35.57       33.19     14.30 o
  -6   5  13      485.24      458.12     29.56 o
  -5   5  13      347.43      272.01     25.32 o
  -4   5  13     1402.03     1323.78     35.59 o
  -3   5  13      123.81      133.42     17.88 o
  -2   5  13      519.71      486.90     41.89 o
  -1   5  13        0.93        2.52     28.85 o
   0   5  13      486.88      464.43     29.30 o
   1   5  13        0.86        4.19     14.96 o
   2   5  13      222.46      252.48     22.38 o
   3   5  13        1.64       -7.83     20.14 o
   4   5  13       15.64       11.72     17.23 o
   5   5  13        8.08       14.69     14.79 o
   6   5  13       42.64       56.92     14.65 o
   7   5  13        3.25        1.41     13.32 o
   8   5  13        7.18       13.65     12.22 o
 -11   6  13       49.64       62.06      8.15 o
 -10   6  13        0.05        0.89      9.41 o
  -9   6  13       39.65       31.68      9.84 o
  -8   6  13      235.59      208.03     23.37 o
  -7   6  13      107.99       75.01     14.74 o
  -6   6  13      612.22      573.20     20.91 o
  -5   6  13      450.30      411.02     30.17 o
  -4   6  13      271.36      282.37     21.67 o
  -3   6  13      130.74      149.75     17.99 o
  -2   6  13        1.57       20.24     18.96 o
  -1   6  13      108.37      102.43     16.21 o
   0   6  13       91.05       75.55     14.96 o
   1   6  13       18.42       11.27     15.23 o
   2   6  13       25.36       15.96     16.42 o
   3   6  13      132.50      123.62     20.16 o
   4   6  13      320.68      292.18     22.17 o
   5   6  13       12.61        8.26     16.66 o
   6   6  13      302.82      317.79     21.19 o
   7   6  13        0.55        1.24     12.80 o
   8   6  13       33.05       12.19     11.93 o
 -11   7  13       18.79       16.03      8.30 o
 -10   7  13      177.55      190.59     14.50 o
  -9   7  13      179.48      176.06     10.50 o
  -8   7  13       88.03       85.72     17.45 o
  -7   7  13       24.99       12.68     14.01 o
  -6   7  13       13.27       18.49     15.27 o
  -5   7  13       12.04        8.40     16.17 o
  -4   7  13      391.70      415.08     26.43 o
  -3   7  13      339.00      286.35     22.77 o
  -2   7  13      644.85      571.46     24.90 o
  -1   7  13      309.44      308.64     22.72 o
   0   7  13       48.69       50.42     15.20 o
   1   7  13        2.86        6.27     15.64 o
   2   7  13        0.15       -6.25     15.98 o
   3   7  13       77.86       72.83     18.69 o
   4   7  13      231.09      230.90     24.83 o
   5   7  13       42.82       49.78     23.15 o
   6   7  13      166.71      163.95     18.02 o
   7   7  13       24.88       23.88     16.78 o
   8   7  13        1.49       -0.13     11.17 o
 -11   8  13       14.80       35.76      8.63 o
 -10   8  13       48.68       49.16      8.24 o
  -9   8  13      145.12      137.67     11.67 o
  -8   8  13       21.87       27.98     11.50 o
  -7   8  13      109.42       98.41     15.75 o
  -6   8  13      224.74      243.30     16.68 o
  -5   8  13       88.82      100.58     25.74 o
  -4   8  13      364.57      377.02     26.97 o
  -3   8  13      196.21      166.74     18.55 o
  -2   8  13       88.69       95.40     15.45 o
  -1   8  13      164.79      181.49     18.70 o
   0   8  13       38.84       40.08     15.61 o
   1   8  13       81.06       87.26     22.28 o
   2   8  13       59.51       48.07     19.22 o
   3   8  13        3.26       -5.22     15.07 o
   4   8  13       62.84       62.31     17.21 o
   5   8  13       76.92      112.89     33.63 o
   6   8  13       17.99        7.97     14.28 o
   7   8  13       20.19        9.40     12.22 o
 -10   9  13       51.09       65.90      7.23 o
  -9   9  13       10.47       13.43      8.84 o
  -8   9  13        1.57        6.12     11.67 o
  -7   9  13       41.93       21.38     12.99 o
  -6   9  13       54.53       51.03     14.86 o
  -5   9  13       23.32       -2.61     19.97 o
  -4   9  13        3.41        4.60     17.29 o
  -3   9  13      863.86      981.73     38.24 o
  -2   9  13     1201.93     1207.93     27.93 o
  -1   9  13       64.97       56.65     14.27 o
   0   9  13        0.23       -6.46     16.94 o
   1   9  13       34.95       20.75     17.58 o
   2   9  13       11.10       14.68     17.50 o
   3   9  13       58.62       47.49     15.12 o
   4   9  13      685.82      598.93     47.66 o
   5   9  13        0.00      -10.68     14.87 o
   6   9  13        0.22       -0.22     15.36 o
   7   9  13       21.04       11.36     13.00 o
 -10  10  13      132.13      144.99     10.74 o
  -9  10  13        0.92       10.01      7.90 o
  -8  10  13      610.47      644.65     44.43 o
  -7  10  13       21.35       17.04     12.55 o
  -6  10  13       15.76       27.43     18.18 o
  -5  10  13       69.82       47.78     20.46 o
  -4  10  13     1421.98     1614.16     63.53 o
  -3  10  13      160.01      170.77     16.76 o
  -2  10  13     3461.46     3780.14     90.91 o
  -1  10  13      227.44      184.50     18.08 o
   0  10  13      310.06      284.85     33.04 o
   1  10  13        1.57        4.85     16.58 o
   2  10  13      438.09      338.09     20.54 o
   3  10  13       75.58       71.35     14.97 o
   4  10  13      640.21      588.56     72.77 o
   5  10  13        1.59        7.49     14.24 o
   6  10  13       22.18       20.50     14.37 o
   7  10  13       10.01       10.40     12.50 o
  -9  11  13        0.16        9.23      7.52 o
  -8  11  13      110.45      107.84     12.16 o
  -7  11  13        2.61       -2.46     16.28 o
  -6  11  13        0.18       -5.41     18.47 o
  -5  11  13       76.39       72.65     21.12 o
  -4  11  13      360.71      420.99     25.07 o
  -3  11  13       29.60       10.01     14.40 o
  -2  11  13       52.93       45.20     15.68 o
  -1  11  13       30.78       28.35     15.08 o
   0  11  13       45.34       25.12     14.30 o
   1  11  13        0.70       10.30     15.49 o
   2  11  13      314.22      252.29     27.40 o
   3  11  13        0.37       -0.59     12.57 o
   4  11  13        2.65       -2.66     13.54 o
   5  11  13       20.00       23.42     13.57 o
   6  11  13       64.98      127.86     16.33 o
  -9  12  13       16.11       25.55      9.22 o
  -8  12  13        9.81       18.14     10.24 o
  -7  12  13        1.95        8.64     15.65 o
  -6  12  13      392.34      469.17     27.49 o
  -5  12  13       98.03       88.42     16.48 o
  -4  12  13      259.31      290.46     22.61 o
  -3  12  13      180.23      195.70     18.36 o
  -2  12  13       35.52       32.25     19.22 o
  -1  12  13        7.13        4.05     14.69 o
   0  12  13       33.60       33.76     14.42 o
   1  12  13        2.53        4.05     12.42 o
   2  12  13      247.98      236.66     15.71 o
   3  12  13       17.11       15.94     12.45 o
   4  12  13      172.11      162.59     15.10 o
   5  12  13        6.65        9.03     12.20 o
   6  12  13      136.10      165.44     17.93 o
  -8  13  13        7.12       13.45      9.73 o
  -7  13  13        3.93        9.16     16.50 o
  -6  13  13       62.01       82.62     20.24 o
  -5  13  13        1.66        5.25     16.34 o
  -4  13  13        2.57       -6.57     16.01 o
  -3  13  13       13.84       21.91     14.35 o
  -2  13  13        1.45      -13.16     18.73 o
  -1  13  13        0.03       -1.64     13.72 o
   0  13  13       44.60       44.24     14.27 o
   1  13  13        3.65       -8.51     11.64 o
   2  13  13        3.45        1.16     11.01 o
   3  13  13        0.68       12.97     10.63 o
   4  13  13       23.89       27.74     12.57 o
   5  13  13        0.03       -1.39     11.08 o
  -8  14  13       12.99       19.04     10.41 o
  -7  14  13       12.01       13.94     20.18 o
  -6  14  13       48.67       52.29     15.06 o
  -5  14  13        0.52       21.36     15.99 o
  -4  14  13       33.69       56.79     17.25 o
  -3  14  13      119.37      111.58     20.50 o
  -2  14  13       71.39       78.62     15.22 o
  -1  14  13       33.59       39.69     13.78 o
   0  14  13       59.37       61.05     12.67 o
   1  14  13        6.03        5.77     11.29 o
   2  14  13       26.90       34.48     10.90 o
   3  14  13        3.27       -3.82     10.49 o
   4  14  13       18.74       12.83     10.56 o
  -7  15  13       31.17       39.98     10.91 o
  -6  15  13        4.49       -0.50     19.94 o
  -5  15  13       16.90       20.70     19.33 o
  -4  15  13        4.20       -8.88     21.73 o
  -3  15  13       25.61       41.21     18.17 o
  -2  15  13      115.35       90.79     14.36 o
  -1  15  13       78.70       61.32     13.66 o
   0  15  13        1.08        8.26     11.15 o
   1  15  13        1.37        1.57     10.99 o
   2  15  13       45.50       51.82     11.05 o
   3  15  13        0.64       -3.24      9.93 o
   4  15  13       12.85       12.67     13.29 o
  -6  16  13       18.35       18.01     35.89 o
  -5  16  13       16.43       32.53     13.54 o
  -4  16  13       27.53       28.61     15.46 o
  -3  16  13       26.09       -1.84     12.56 o
  -2  16  13       30.12       31.38     12.27 o
  -1  16  13        0.19        5.03     12.43 o
   0  16  13      172.63      194.62     16.43 o
   1  16  13        9.64       11.12     10.09 o
   2  16  13        0.24        1.81      9.89 o
   3  16  13        1.31        6.91     12.17 o
  -4  17  13      215.89      133.49     18.17 o
  -3  17  13        0.84       -5.91     14.56 o
  -2  17  13       28.04       28.79     13.75 o
  -1  17  13        3.29       -0.78     11.21 o
   0  17  13       12.55       15.42     11.01 o
   1  17  13        2.13        9.53     10.64 o
 -10   0  14      294.66      330.90     28.50 o
  -8   0  14      507.74      462.23     22.60 o
  -6   0  14        5.96       -6.58      6.58 o
  -4   0  14     1016.11     1032.97     54.20 o
  -2   0  14     2148.57     2340.89    109.33 o
   0   0  14        6.35       18.95     24.89 o
   4   0  14     1700.80     1918.66     83.10 o
   6   0  14       35.44       19.29     14.08 o
   8   0  14       26.10       21.51     15.91 o
 -11   1  14        0.89       -9.39      9.39 o
 -10   1  14        1.01        3.34     10.44 o
  -9   1  14        0.23       -1.35     13.58 o
  -8   1  14      233.18      207.51     12.61 o
  -7   1  14       27.94       17.49      5.96 o
  -6   1  14     1293.58     1210.39    102.13 o
  -5   1  14       21.48       23.19      5.46 o
  -4   1  14       50.36       46.99      6.01 o
  -3   1  14        1.32       -3.57      4.85 o
  -2   1  14      431.05      473.31     41.48 o
  -1   1  14       28.92       20.70     29.26 o
   0   1  14      729.80      781.69     26.87 o
   1   1  14     1066.93     1114.14     38.71 o
   2   1  14       20.45       33.65     28.88 o
   3   1  14        5.52       19.83     22.94 o
   4   1  14      250.00      236.51     29.82 o
   5   1  14       25.15       20.89     10.98 o
   6   1  14       35.16       29.50     10.68 o
   7   1  14       50.06       52.12     10.50 o
   8   1  14        2.80        4.76     12.30 o
 -11   2  14       57.68       68.80     17.99 o
 -10   2  14       81.88       85.93     10.94 o
  -9   2  14       55.90       46.84     13.71 o
  -8   2  14       14.93       13.66      6.59 o
  -7   2  14        3.61       -1.88      5.37 o
  -6   2  14      440.79      434.13     43.44 o
  -5   2  14      185.85      167.73      9.05 o
  -4   2  14      135.38      142.14     12.51 o
  -3   2  14      264.90      266.26     14.18 o
  -2   2  14      140.71      129.80     20.88 o
  -1   2  14      441.17      455.31     69.23 o
   0   2  14      458.41      514.77     28.86 o
   1   2  14       12.87       17.78     20.48 o
   2   2  14        3.00       13.22     31.26 o
   3   2  14       52.92       51.14     32.04 o
   4   2  14      118.86      123.25     34.05 o
   5   2  14      143.27      130.34     12.50 o
   6   2  14        4.93        0.69      9.38 o
   7   2  14        1.13        6.73     10.34 o
   8   2  14        0.29       -6.52     10.12 o
 -11   3  14       49.53       76.73     11.08 o
 -10   3  14        0.28       -8.76      8.76 o
  -9   3  14        2.61       -5.72     12.13 o
  -8   3  14       13.58        5.81     14.94 o
  -7   3  14      142.94      119.21     10.37 o
  -6   3  14       81.57       59.89      9.76 o
  -5   3  14      187.13      184.56     13.09 o
  -4   3  14        6.11        3.52      5.28 o
  -3   3  14      115.48      116.09     18.97 o
  -2   3  14       26.02       26.57     17.30 o
  -1   3  14      364.93      362.25     33.58 o
   0   3  14      504.22      568.28     48.84 o
   1   3  14       37.11       28.92     17.24 o
   2   3  14      456.81      525.43     30.63 o
   3   3  14      607.79      584.62     47.78 o
   4   3  14       14.54       14.59     21.68 o
   5   3  14       37.25       45.00     20.81 o
   6   3  14       15.90       12.60     11.91 o
   7   3  14        0.14        1.20      9.58 o
   8   3  14       19.70       27.52     12.04 o
 -11   4  14       10.85       24.90      9.70 o
 -10   4  14       17.18        9.12      9.65 o
  -9   4  14       39.60       37.22     12.83 o
  -8   4  14       18.43       30.97     13.57 o
  -7   4  14       42.09       43.80     14.18 o
  -6   4  14       13.86       10.85      9.25 o
  -5   4  14       62.88       57.51     11.02 o
  -4   4  14     1095.97     1018.44     50.47 o
  -3   4  14      347.41      319.11     19.83 o
  -2   4  14      568.94      565.00     61.16 o
  -1   4  14        4.23        4.96     17.35 o
   0   4  14        1.49        7.78     13.82 o
   1   4  14      168.24      191.87     20.65 o
   2   4  14      133.16      133.76     23.09 o
   3   4  14      657.95      728.13     40.65 o
   4   4  14      340.72      380.39     28.74 o
   5   4  14       26.74       30.47     14.55 o
   6   4  14        9.80       18.16     12.98 o
   7   4  14       22.30       30.12     11.91 o
   8   4  14        2.72      -10.19     11.58 o
 -11   5  14        0.33       10.85      9.79 o
 -10   5  14       72.08       88.60     11.70 o
  -9   5  14       30.46       24.46     11.52 o
  -8   5  14       86.33       59.61     16.66 o
  -7   5  14       20.62       15.60      8.58 o
  -6   5  14        2.22        8.65      8.76 o
  -5   5  14        1.36       -8.42      8.42 o
  -4   5  14      136.92      164.35     19.73 o
  -3   5  14        0.10       -1.87     15.62 o
  -2   5  14      272.84      281.98     24.92 o
  -1   5  14        5.01       -5.83     18.41 o
   0   5  14       30.15        8.54     15.51 o
   1   5  14      128.74      131.98     18.14 o
   2   5  14        0.24       13.14     19.26 o
   3   5  14        3.36       11.10     19.97 o
   4   5  14      127.67       75.98     22.52 o
   5   5  14      267.11      289.19     18.57 o
   6   5  14      158.44      178.45     15.61 o
   7   5  14       17.68       18.88     13.08 o
   8   5  14       22.27       19.38     14.51 o
 -11   6  14        1.37        0.37      7.60 o
 -10   6  14      231.70      244.59     12.02 o
  -9   6  14        2.24       13.20     11.64 o
  -8   6  14      981.33      815.25     42.85 o
  -7   6  14      127.29      125.93     12.86 o
  -6   6  14      118.99       78.64     16.53 o
  -5   6  14        1.38        0.93     20.54 o
  -4   6  14      484.77      407.85     26.34 o
  -3   6  14      190.26      190.88     24.63 o
  -2   6  14     6201.64     5876.29     66.21 o
  -1   6  14      431.74      437.50     24.69 o
   0   6  14      288.22      272.51     19.87 o
   1   6  14       15.02       15.98     16.07 o
   2   6  14     1231.42     1139.09     77.08 o
   3   6  14        0.25        5.29     19.28 o
   4   6  14      239.61      213.08     25.00 o
   5   6  14      143.07      133.07     21.69 o
   6   6  14       15.96       17.31     14.44 o
   7   6  14       79.74       87.40     13.90 o
   8   6  14        5.28       24.02     18.32 o
 -10   7  14      145.15      117.67     15.74 o
  -9   7  14        0.69       -5.04      9.62 o
  -8   7  14     1086.79      866.64     69.23 o
  -7   7  14       29.53       34.55     13.36 o
  -6   7  14       37.80       18.67     15.35 o
  -5   7  14       48.89       72.55     22.67 o
  -4   7  14      547.10      554.23     72.86 o
  -3   7  14      124.05       89.21     19.49 o
  -2   7  14     6956.98     6705.89     70.53 o
  -1   7  14       79.37       58.75     16.58 o
   0   7  14     1645.71     1530.85     78.60 o
   1   7  14       42.46       23.78     15.73 o
   2   7  14        4.95       10.20     15.52 o
   3   7  14       18.34        3.61     17.36 o
   4   7  14      986.33      980.54     54.01 o
   5   7  14      238.90      225.48     23.11 o
   6   7  14       58.50       47.32     16.64 o
   7   7  14       46.83       48.89     13.14 o
 -10   8  14      442.37      442.07     32.84 o
  -9   8  14        2.36        2.30      9.46 o
  -8   8  14       26.73       35.47     11.84 o
  -7   8  14       51.14       61.79     12.64 o
  -6   8  14      333.61      270.75     24.40 o
  -5   8  14       39.12       29.13     21.67 o
  -4   8  14     5328.10     5684.18    105.45 o
  -3   8  14       12.65      -10.94     16.15 o
  -2   8  14     1775.11     2023.26     93.41 o
  -1   8  14        0.34        3.79     15.68 o
   0   8  14        1.66        5.25     15.31 o
   1   8  14       95.64       80.50     16.83 o
   2   8  14     1001.84      926.74    185.92 o
   3   8  14        2.46        7.91     19.97 o
   4   8  14      354.48      311.77     25.76 o
   5   8  14        1.62        1.83     16.92 o
   6   8  14      116.32      159.32     39.19 o
   7   8  14       35.68       27.97     14.95 o
 -10   9  14       49.02       53.37      8.34 o
  -9   9  14      249.73      259.07     12.28 o
  -8   9  14       86.67      103.30     12.48 o
  -7   9  14       18.67       17.12     12.37 o
  -6   9  14      576.53      630.30     27.76 o
  -5   9  14      170.42      169.80     21.28 o
  -4   9  14       32.43       25.07     14.62 o
  -3   9  14     1330.39     1383.44     33.32 o
  -2   9  14      721.78      870.54     28.51 o
  -1   9  14        2.89        4.13     13.32 o
   0   9  14      747.97      724.07     27.35 o
   1   9  14       79.76       57.54     18.31 o
   2   9  14      100.25       71.44     18.53 o
   3   9  14      227.65      231.70     22.53 o
   4   9  14       39.04       45.84     16.63 o
   5   9  14       62.19       61.96     17.32 o
   6   9  14        1.52        5.58     14.00 o
   7   9  14        7.59       10.72     17.13 o
  -9  10  14        6.76       22.20      7.53 o
  -8  10  14       13.43       10.05     10.29 o
  -7  10  14       29.81       27.12     12.46 o
  -6  10  14       71.96       64.64     17.71 o
  -5  10  14       55.51       52.99     18.59 o
  -4  10  14      249.17      226.16     18.45 o
  -3  10  14        6.47        8.12     16.21 o
  -2  10  14      171.36      155.54     16.37 o
  -1  10  14       27.33       24.65     14.97 o
   0  10  14       46.85       27.59     14.61 o
   1  10  14       42.78       51.40     17.46 o
   2  10  14       88.46       75.35     17.78 o
   3  10  14       38.62       39.33     14.55 o
   4  10  14      109.46      115.43     17.16 o
   5  10  14       21.35        6.26     14.85 o
   6  10  14       50.87       40.85     14.13 o
  -9  11  14       14.42       17.94      9.90 o
  -8  11  14       46.40       66.30     11.22 o
  -7  11  14        0.09        7.16     15.74 o
  -6  11  14        4.12       25.17     16.03 o
  -5  11  14       14.75       20.26     14.56 o
  -4  11  14       83.72       74.65     16.15 o
  -3  11  14       33.79       27.20     16.69 o
  -2  11  14      122.88      124.78     17.40 o
  -1  11  14        4.71       13.46     14.46 o
   0  11  14       46.62       52.57     14.90 o
   1  11  14        0.50       -5.38     13.18 o
   2  11  14        0.88        5.57     14.77 o
   3  11  14       29.98       23.95     13.13 o
   4  11  14        5.75        2.44     13.47 o
   5  11  14        0.42       -0.36     12.63 o
   6  11  14      157.11      189.30     22.91 o
  -8  12  14       66.27       74.85     11.84 o
  -7  12  14       16.35       16.24     16.06 o
  -6  12  14        1.69      -18.68     18.68 o
  -5  12  14       24.36       31.39     14.08 o
  -4  12  14      317.40      317.68     24.90 o
  -3  12  14      175.41      172.57     21.73 o
  -2  12  14       83.12       51.18     14.70 o
  -1  12  14       18.25       11.20     14.06 o
   0  12  14       47.53       43.50     14.50 o
   1  12  14        1.99        7.77     13.06 o
   2  12  14      146.04      140.37     15.31 o
   3  12  14        1.25        0.62     10.87 o
   4  12  14       24.05       41.63     11.94 o
   5  12  14        5.19        8.69     12.03 o
  -8  13  14       80.55       72.28      9.66 o
  -7  13  14        5.81        7.44     15.33 o
  -6  13  14      103.69      102.46     22.96 o
  -5  13  14        2.18        5.65     19.10 o
  -4  13  14       58.84       72.65     25.01 o
  -3  13  14        4.33        6.35     13.97 o
  -2  13  14      245.27      256.18     23.68 o
  -1  13  14       12.49       18.84     13.50 o
   0  13  14       30.32       24.08     13.30 o
   1  13  14        0.02       -7.26     12.48 o
   2  13  14       56.19       54.96     11.61 o
   3  13  14        0.02        5.26     10.46 o
   4  13  14      100.41      121.63     16.83 o
   5  13  14        6.30       -1.91     16.64 o
  -7  14  14       11.33       11.72     10.46 o
  -6  14  14       53.90       49.44     18.45 o
  -5  14  14        0.07        3.39     21.49 o
  -4  14  14       99.28      135.20     17.28 o
  -3  14  14       11.42       -3.00     13.53 o
  -2  14  14        5.09       17.31     12.76 o
  -1  14  14       37.15       46.27     13.37 o
   0  14  14       30.49       35.96     12.70 o
   1  14  14        6.27       12.16     11.85 o
   2  14  14       17.79        9.58     10.27 o
   3  14  14        4.22        9.62     10.62 o
   4  14  14        2.90        6.13     13.65 o
  -6  15  14        1.95        2.33     19.34 o
  -5  15  14        0.35        2.33     12.70 o
  -4  15  14        8.59       18.59     12.64 o
  -3  15  14       13.22       17.90     13.18 o
  -2  15  14       33.65       40.61     12.56 o
  -1  15  14       67.01       78.59     13.24 o
   0  15  14       49.58       48.53     12.40 o
   1  15  14       11.81       12.05     11.49 o
   2  15  14       82.48       70.21     12.87 o
   3  15  14        0.63       -0.57     11.39 o
  -4  16  14        2.07        0.94     13.00 o
  -3  16  14       14.42       12.53     13.03 o
  -2  16  14      145.53      157.81     15.43 o
  -1  16  14        2.36        7.91     11.81 o
   0  16  14        1.77       13.72     11.02 o
   1  16  14       35.27       45.09     11.54 o
   2  16  14        0.30        2.86     10.59 o
  -2  17  14        0.21       15.42     14.39 o
  -1  17  14       10.75       10.60     11.79 o
   0  17  14       44.36       40.77     14.72 o
 -11   0  15        2.40        5.71     19.36 o
  -9   0  15       34.35       35.69     16.32 o
  -7   0  15       50.90       58.94      9.78 o
  -5   0  15       20.12       19.56      8.11 o
  -3   0  15      280.14      263.37     30.85 o
  -1   0  15       74.01       50.54     24.76 o
   1   0  15      504.39      544.84     39.78 o
   3   0  15      165.21      119.75     36.82 o
   5   0  15       17.76       42.34     27.07 o
   7   0  15        0.03      -11.85     21.33 o
 -11   1  15        4.65        9.85      9.69 o
 -10   1  15       38.41       17.05      9.64 o
  -9   1  15        0.28        4.25     12.14 o
  -8   1  15        2.63      -13.47     24.06 o
  -7   1  15       25.02       15.93      6.98 o
  -6   1  15      292.13      293.92     23.84 o
  -5   1  15       91.33      105.67     13.22 o
  -4   1  15      343.21      318.89     11.52 o
  -3   1  15        6.13        8.48      7.43 o
  -2   1  15       32.72       24.33     17.66 o
  -1   1  15       49.03       62.70     18.42 o
   0   1  15     1681.54     1912.93     46.78 o
   1   1  15      302.89      286.52     30.00 o
   2   1  15      109.86      126.24     23.68 o
   3   1  15      109.87       89.02     33.92 o
   4   1  15       16.68        8.21     26.43 o
   5   1  15        0.75      -11.36     18.31 o
   6   1  15       57.28       63.20     18.21 o
   7   1  15        7.05        9.85     12.13 o
   8   1  15       13.17       14.77     10.65 o
 -11   2  15        0.03        5.41     13.22 o
 -10   2  15       24.14       14.80      8.80 o
  -9   2  15        1.69       -5.84     12.24 o
  -8   2  15      259.15      193.02     27.12 o
  -7   2  15      102.76      100.80     10.41 o
  -6   2  15       79.14       81.18      7.50 o
  -5   2  15        2.16       -2.63      5.50 o
  -4   2  15      370.45      292.08     22.14 o
  -3   2  15       21.57       27.06     23.25 o
  -2   2  15     1420.81     1458.64     70.98 o
  -1   2  15      128.99      137.41     17.00 o
   0   2  15       34.13       33.68     20.15 o
   1   2  15      316.63      295.09     64.98 o
   2   2  15      861.18      960.09     39.01 o
   3   2  15        2.96       -6.40     29.96 o
   4   2  15       52.81       26.28     21.17 o
   5   2  15        2.27       -9.69     18.54 o
   6   2  15        3.18        0.13     16.29 o
   7   2  15       15.71        5.05     12.08 o
   8   2  15       15.68       26.27     12.23 o
 -11   3  15        2.32       13.26      9.79 o
 -10   3  15      265.78      274.95     18.72 o
  -9   3  15       33.26       34.68     11.20 o
  -8   3  15      191.74      190.41     32.15 o
  -7   3  15       51.55       40.44      6.91 o
  -6   3  15      809.35      744.87     25.83 o
  -5   3  15       11.94        7.61      5.63 o
  -4   3  15     1101.08     1008.22     82.16 o
  -3   3  15       86.21       93.13     25.50 o
  -2   3  15      186.34      162.47     19.51 o
  -1   3  15       41.09       38.42     17.61 o
   0   3  15     1691.66     1687.80    169.86 o
   1   3  15      261.34      232.32     24.79 o
   2   3  15      289.82      292.89     28.93 o
   3   3  15       78.54       70.34     22.01 o
   4   3  15      612.48      619.12     47.99 o
   5   3  15        0.61        6.91     15.39 o
   6   3  15      141.43      175.24     16.91 o
   7   3  15        0.00        6.44     12.35 o
   8   3  15        4.04        2.56     17.32 o
 -11   4  15       23.67       26.26     10.29 o
 -10   4  15        1.98       -2.90      8.68 o
  -9   4  15       24.53        7.03     10.43 o
  -8   4  15      226.68      194.33     16.24 o
  -7   4  15        0.09       10.48      8.95 o
  -6   4  15       21.33       12.89     11.41 o
  -5   4  15       27.43       32.45     13.32 o
  -4   4  15       77.45       63.79     22.05 o
  -3   4  15        0.79       -1.76     22.62 o
  -2   4  15      194.03      190.62     30.90 o
  -1   4  15      236.11      209.16     24.75 o
   0   4  15      966.84     1065.67     72.77 o
   1   4  15       32.09       24.38     19.65 o
   2   4  15       54.68       41.19     21.20 o
   3   4  15      255.25      234.35     25.63 o
   4   4  15      129.64      118.12     22.28 o
   5   4  15      186.82      190.77     24.35 o
   6   4  15       98.46      106.72     15.64 o
   7   4  15       10.55        1.74     14.96 o
 -11   5  15       22.91       10.31      9.38 o
 -10   5  15       27.15       25.41     12.16 o
  -9   5  15        7.32       -3.97     11.42 o
  -8   5  15        4.76       -1.40     12.68 o
  -7   5  15        0.59        2.23     13.96 o
  -6   5  15      532.78      524.28     18.23 o
  -5   5  15       31.28       44.11     10.27 o
  -4   5  15       45.02       48.57     21.39 o
  -3   5  15        1.14       -8.77     17.63 o
  -2   5  15      345.67      291.66     44.77 o
  -1   5  15       54.35       31.28     22.05 o
   0   5  15      329.76      311.76     33.65 o
   1   5  15       74.92       66.55     14.92 o
   2   5  15        0.65       30.91     23.37 o
   3   5  15       28.14       12.34     19.18 o
   4   5  15      140.23      153.32     23.22 o
   5   5  15        3.88       -2.59     17.25 o
   6   5  15        7.04       -0.19     16.25 o
   7   5  15       46.48       85.20     28.55 o
 -10   6  15       33.10       40.31      8.98 o
  -9   6  15        1.99        3.42     10.31 o
  -8   6  15      266.94      249.93     17.23 o
  -7   6  15       86.89       71.63     14.43 o
  -6   6  15      119.04       80.06     10.51 o
  -5   6  15      100.58       82.43      9.91 o
  -4   6  15      803.30      831.12     66.74 o
  -3   6  15        5.83       -3.41     20.14 o
  -2   6  15     1645.74     1789.87    132.38 o
  -1   6  15        2.45        2.80     16.32 o
   0   6  15     1270.10     1297.93     74.80 o
   1   6  15        0.22        1.94     15.61 o
   2   6  15      221.45      142.22     19.98 o
   3   6  15       28.67       23.45     19.98 o
   4   6  15      207.29      223.55     24.21 o
   5   6  15       45.75       67.90     25.90 o
   6   6  15      186.28      196.55     27.00 o
   7   6  15        8.66      -16.36     17.59 o
 -10   7  15       33.37       46.52      9.12 o
  -9   7  15       33.88       18.54     10.14 o
  -8   7  15       91.08       98.07     16.57 o
  -7   7  15        0.04       -2.53     12.62 o
  -6   7  15      144.93      132.50     19.19 o
  -5   7  15       34.49       28.76     22.28 o
  -4   7  15       57.90       62.07     22.49 o
  -3   7  15      128.45       98.64     20.29 o
  -2   7  15      452.57      469.40     24.09 o
  -1   7  15      821.13      842.23     51.58 o
   0   7  15     1968.89     1966.04     39.67 o
   1   7  15       57.46       32.21     16.08 o
   2   7  15      251.75      266.81     20.51 o
   3   7  15       15.00       -4.01     18.33 o
   4   7  15        0.66        1.19     23.76 o
   5   7  15      123.90      110.11     26.42 o
   6   7  15       80.79       80.91     16.52 o
   7   7  15        0.99        4.79     16.87 o
 -10   8  15        2.16       -1.84      8.58 o
  -9   8  15        4.16       13.69      8.28 o
  -8   8  15      196.55      235.86     14.93 o
  -7   8  15        1.03       -1.76     12.37 o
  -6   8  15       17.50       17.66     13.54 o
  -5   8  15       70.92       39.24     18.50 o
  -4   8  15       36.78       21.09     18.58 o
  -3   8  15       46.32       49.01     16.54 o
  -2   8  15       52.73       32.82     14.15 o
  -1   8  15        8.86        6.31     13.60 o
   0   8  15       34.68       31.30     15.96 o
   1   8  15       34.37       28.94     15.39 o
   2   8  15        1.69        1.78     15.18 o
   3   8  15       11.87       -0.59     20.15 o
   4   8  15       59.81       55.37     24.75 o
   5   8  15        0.29        1.96     20.74 o
   6   8  15       88.54       89.47     15.97 o
  -9   9  15       69.79       78.65      8.02 o
  -8   9  15       12.02        7.54     10.11 o
  -7   9  15      121.93      118.75     12.22 o
  -6   9  15        3.04        3.21     16.86 o
  -5   9  15      115.13      100.37     19.57 o
  -4   9  15     1196.75     1238.50     69.48 o
  -3   9  15      189.34      195.18     16.74 o
  -2   9  15      204.13      207.31     16.81 o
  -1   9  15      123.15      140.54     15.69 o
   0   9  15      104.08      109.57     17.43 o
   1   9  15        9.21       -5.02     16.85 o
   2   9  15       77.91       64.88     18.37 o
   3   9  15       35.03       43.84     19.59 o
   4   9  15       39.03       32.65     22.43 o
   5   9  15       16.90       13.96     20.24 o
   6   9  15      283.76      382.83     28.67 o
  -9  10  15       42.05       53.92     10.78 o
  -8  10  15       25.51       35.54      8.76 o
  -7  10  15       17.95       19.42     15.39 o
  -6  10  15        5.02       -3.87     16.09 o
  -5  10  15        1.98        6.15     16.99 o
  -4  10  15        1.17       16.49     14.91 o
  -3  10  15      164.63      138.53     15.13 o
  -2  10  15        2.41       -4.71     13.07 o
  -1  10  15      118.09      112.47     15.08 o
   0  10  15       26.78       24.59     14.33 o
   1  10  15       61.75       56.83     17.14 o
   2  10  15       32.33       16.64     16.06 o
   3  10  15        0.09        6.40     16.87 o
   4  10  15        1.36        0.46     17.07 o
   5  10  15       19.10        4.62     18.81 o
   6  10  15       15.13       10.65     16.78 o
  -8  11  15        2.21       19.11     10.40 o
  -7  11  15       21.27        7.18     15.41 o
  -6  11  15       82.69      106.05     16.31 o
  -5  11  15        8.56        8.51     16.91 o
  -4  11  15      255.88      306.81     18.34 o
  -3  11  15        0.02       11.03     12.66 o
  -2  11  15        0.80       -2.12     13.96 o
  -1  11  15       16.54       12.31     14.03 o
   0  11  15      181.09      191.10     17.06 o
   1  11  15        2.34       -2.18     12.76 o
   2  11  15       57.68       46.37     13.27 o
   3  11  15        4.14        5.23     17.14 o
   4  11  15       21.99        6.27     16.47 o
   5  11  15        0.23      -11.71     16.30 o
  -8  12  15       80.65       75.27     14.73 o
  -7  12  15        0.40        0.53     15.21 o
  -6  12  15       21.89       26.15     20.14 o
  -5  12  15        6.02        5.38     13.69 o
  -4  12  15       31.69       39.46     13.68 o
  -3  12  15       15.02       33.85     14.06 o
  -2  12  15      437.33      503.15     22.37 o
  -1  12  15       25.81       30.72     14.01 o
   0  12  15       28.86       43.63     13.83 o
   1  12  15       22.08       12.22     12.41 o
   2  12  15      196.45      214.10     16.16 o
   3  12  15        5.89        7.35     12.17 o
   4  12  15        4.61      -12.53     12.53 o
   5  12  15        3.67        9.73     15.74 o
  -7  13  15        0.71      -11.27     18.41 o
  -6  13  15       37.59       43.24     21.47 o
  -5  13  15        0.19        5.50     13.85 o
  -4  13  15       37.46        2.17     14.29 o
  -3  13  15       31.94       18.63     15.06 o
  -2  13  15       78.48       84.06     14.29 o
  -1  13  15        0.66        2.76     12.49 o
   0  13  15        7.21       -5.63     12.16 o
   1  13  15       39.41       46.99     12.61 o
   2  13  15       84.98       76.41     12.80 o
   3  13  15       17.59       17.33     11.78 o
   4  13  15       26.71       20.22     17.17 o
  -6  14  15        5.80       -7.65     19.10 o
  -5  14  15        1.95        8.25     14.06 o
  -4  14  15      107.40      110.28     14.89 o
  -3  14  15        3.34        1.24     13.48 o
  -2  14  15      262.91      301.43     24.10 o
  -1  14  15        2.33        3.13     11.65 o
   0  14  15        3.85       16.41     11.37 o
   1  14  15        1.34        0.55     10.98 o
   2  14  15       13.31       15.91     11.03 o
   3  14  15       10.34       26.39     13.60 o
  -5  15  15        0.01      -22.50     22.50 o
  -4  15  15        7.79        5.55     12.15 o
  -3  15  15       22.45       24.95     12.58 o
  -2  15  15      111.42       97.32     14.60 o
  -1  15  15        7.04       19.38     10.81 o
   0  15  15      110.42      117.01     12.60 o
   1  15  15        0.01       -6.59     10.54 o
   2  15  15       34.99       32.53     16.59 o
  -3  16  15        4.22       15.71     15.82 o
  -2  16  15       15.92       13.20     12.35 o
  -1  16  15        1.90        3.73     11.61 o
   0  16  15        0.09       -6.25      9.78 o
 -10   0  16      105.44      125.22     21.07 o
  -8   0  16      256.75      148.09     51.89 o
  -6   0  16      399.41      422.91     69.22 o
  -4   0  16      558.24      519.20     57.94 o
  -2   0  16     1032.73      871.94     45.41 o
   0   0  16      123.95      130.88     27.98 o
   2   0  16      333.03      307.80     34.35 o
   4   0  16      142.29       85.86     30.68 o
   6   0  16        0.89       -9.10     14.33 o
 -10   1  16       45.10       52.62      9.35 o
  -9   1  16        2.01        0.47     10.12 o
  -8   1  16      115.43       94.27     23.99 o
  -7   1  16       32.67        5.68     24.66 o
  -6   1  16        1.40       28.49      6.55 o
  -5   1  16       22.24       37.20     10.92 o
  -4   1  16       32.58       24.78      8.44 o
  -3   1  16        0.59       -3.55     22.04 o
  -2   1  16      146.50      119.08     19.31 o
  -1   1  16       13.28       -4.40     18.20 o
   0   1  16       76.02       92.98     19.79 o
   1   1  16      134.17      140.38     21.22 o
   2   1  16       74.07       75.47     19.47 o
   3   1  16       35.68       33.75     20.37 o
   4   1  16        0.63        8.98     15.46 o
   5   1  16       51.78       60.96     14.81 o
   6   1  16        3.61        3.84     12.33 o
   7   1  16        0.58       -4.26      9.22 o
 -10   2  16       49.40       66.68      9.46 o
  -9   2  16       12.60       28.93     12.24 o
  -8   2  16      171.75      115.31     24.09 o
  -7   2  16        2.09        1.71     23.95 o
  -6   2  16      457.42      439.70     37.16 o
  -5   2  16       82.73       83.14      7.76 o
  -4   2  16      210.76      143.02     21.45 o
  -3   2  16        4.88        0.37     22.61 o
  -2   2  16     1894.74     1574.26     41.10 o
  -1   2  16      191.50      180.79     21.13 o
   0   2  16     2297.07     2366.95     50.42 o
   1   2  16       11.11       17.13     20.06 o
   2   2  16       71.60       58.20     16.50 o
   3   2  16       12.51       17.87     20.01 o
   4   2  16       66.00       65.01     20.12 o
   5   2  16       56.08       56.57     14.85 o
   6   2  16      117.08      112.69     14.91 o
   7   2  16        9.19        7.83      9.24 o
 -10   3  16        8.79       13.15      7.97 o
  -9   3  16       18.88        9.16     10.35 o
  -8   3  16      269.95      244.21     30.26 o
  -7   3  16      154.56      118.73     26.12 o
  -6   3  16      520.45      415.40     37.56 o
  -5   3  16       90.00       80.63     10.96 o
  -4   3  16      389.21      279.51     31.13 o
  -3   3  16      265.04      233.84     45.01 o
  -2   3  16     2597.47     2480.02     42.84 o
  -1   3  16       58.54       50.45     17.61 o
   0   3  16     1898.07     1886.33     68.18 o
   1   3  16      279.34      264.24     23.67 o
   2   3  16       24.87       16.70     16.17 o
   3   3  16      108.54       98.84     22.13 o
   4   3  16       10.32        5.10     18.28 o
   5   3  16        0.05        4.68     13.98 o
   6   3  16       15.21       18.83     16.01 o
   7   3  16       14.86       34.08     12.63 o
 -10   4  16       26.55       12.57      8.29 o
  -9   4  16       34.76       43.76     11.48 o
  -8   4  16      437.88      414.49     17.88 o
  -7   4  16      102.24       89.15     17.78 o
  -6   4  16      687.03      588.75     87.54 o
  -5   4  16       63.79       66.75     10.39 o
  -4   4  16     1154.16     1011.49     43.72 o
  -3   4  16       67.20       50.76     24.51 o
  -2   4  16     3803.85     4020.84     62.40 o
  -1   4  16      170.10      141.42     19.28 o
   0   4  16     1638.61     1589.47     46.20 o
   1   4  16      171.47      148.41     18.40 o
   2   4  16      607.06      563.22     23.98 o
   3   4  16        6.23        0.22     18.41 o
   4   4  16      397.23      398.93     26.70 o
   5   4  16      237.69      306.74     22.84 o
   6   4  16       55.44       47.47     15.52 o
   7   4  16        0.96       -6.67     11.69 o
 -10   5  16        4.30       11.97     10.22 o
  -9   5  16       97.99       77.20     11.92 o
  -8   5  16      188.53      212.44     24.88 o
  -7   5  16        1.02       -5.36     13.43 o
  -6   5  16        5.37        3.98     14.84 o
  -5   5  16        2.81       -6.18     20.83 o
  -4   5  16      821.98      755.11     31.88 o
  -3   5  16      130.91      164.19     24.14 o
  -2   5  16      545.82      572.48     46.50 o
  -1   5  16      635.26      571.61     33.91 o
   0   5  16      499.97      429.44     31.19 o
   1   5  16       17.11       15.95     14.94 o
   2   5  16      236.99      229.87     20.11 o
   3   5  16        0.28       -7.58     18.48 o
   4   5  16      139.94      137.59     23.34 o
   5   5  16       71.88       78.96     17.92 o
   6   5  16       51.00       38.00     20.02 o
   7   5  16        3.33       -2.28     16.56 o
 -10   6  16      114.99      105.36      9.34 o
  -9   6  16        0.08       -1.51      9.62 o
  -8   6  16       31.43       45.73     11.89 o
  -7   6  16       47.89       56.11     13.27 o
  -6   6  16      695.46      656.55     20.93 o
  -5   6  16        1.31       -7.12     21.87 o
  -4   6  16      478.08      466.36     41.05 o
  -3   6  16        0.44        8.16     21.03 o
  -2   6  16      388.45      362.36     30.88 o
  -1   6  16       49.76       46.92     19.53 o
   0   6  16     1264.93     1353.05     77.76 o
   1   6  16       12.98        8.46     15.69 o
   2   6  16       52.47       90.44     16.47 o
   3   6  16      100.19       94.31     20.05 o
   4   6  16        1.42       14.52     16.67 o
   5   6  16        3.25        5.10     20.35 o
   6   6  16        3.22        1.12     17.21 o
 -10   7  16       16.02       20.28      8.38 o
  -9   7  16       87.25       70.61     10.42 o
  -8   7  16      213.95      223.26     21.39 o
  -7   7  16       37.52       51.26     12.50 o
  -6   7  16       81.31       71.52     14.93 o
  -5   7  16        2.17       13.36     20.79 o
  -4   7  16      150.89      145.20     23.84 o
  -3   7  16       89.57       62.69     19.17 o
  -2   7  16      648.56      646.27     45.59 o
  -1   7  16        0.88       -6.66     13.56 o
   0   7  16        0.59        5.09     15.50 o
   1   7  16        3.08       12.36     15.52 o
   2   7  16      108.59       77.12     17.98 o
   3   7  16       97.92       94.16     15.85 o
   4   7  16       78.85      115.90     26.85 o
   5   7  16        3.73       10.71     20.72 o
   6   7  16       23.40       21.35     12.62 o
  -9   8  16       12.70       16.53      8.75 o
  -8   8  16        4.69       11.41      9.53 o
  -7   8  16       59.64       43.13     12.17 o
  -6   8  16      457.70      462.18     40.74 o
  -5   8  16        2.80        3.09     17.31 o
  -4   8  16        8.63       -7.95     17.55 o
  -3   8  16       14.18        6.02     17.61 o
  -2   8  16      304.96      306.02     18.30 o
  -1   8  16       10.45       16.78     13.22 o
   0   8  16      461.21      419.51     24.43 o
   1   8  16       72.39       68.45     16.69 o
   2   8  16       47.45       25.14     15.85 o
   3   8  16       19.40        7.12     22.22 o
   4   8  16      147.59      200.56     28.90 o
   5   8  16        6.55        6.28     19.33 o
   6   8  16        4.92       -3.84     15.77 o
  -9   9  16       19.97        8.38     13.77 o
  -8   9  16       73.08      101.78     14.05 o
  -7   9  16       10.70       10.67     13.89 o
  -6   9  16       24.26       41.15     16.19 o
  -5   9  16       54.98       49.95     17.76 o
  -4   9  16       68.81       68.27     22.86 o
  -3   9  16       12.81       20.70     17.78 o
  -2   9  16       39.50       39.60     13.57 o
  -1   9  16        3.86       -7.32     12.97 o
   0   9  16      197.21      207.57     16.09 o
   1   9  16       71.11       39.86     17.40 o
   2   9  16       19.13       28.21     16.94 o
   3   9  16        0.50       19.27     18.55 o
   4   9  16        1.26       -0.06     19.64 o
   5   9  16       56.03       52.33     19.55 o
  -8  10  16       32.88       31.83     11.47 o
  -7  10  16       38.33       48.43     15.39 o
  -6  10  16        7.57       12.94     13.95 o
  -5  10  16       19.91       41.53     17.00 o
  -4  10  16      297.31      294.01     33.02 o
  -3  10  16       59.07       48.12     15.11 o
  -2  10  16       21.33       23.57     13.23 o
  -1  10  16      143.99      153.46     15.29 o
   0  10  16       17.26       17.90     13.93 o
   1  10  16        7.43        3.05     13.25 o
   2  10  16       88.77       94.18     17.79 o
   3  10  16        1.16        6.27     16.82 o
   4  10  16       17.54       24.84     19.31 o
   5  10  16        3.81       -7.48     16.70 o
  -8  11  16        7.73       18.73     10.56 o
  -7  11  16      224.12      259.11     25.74 o
  -6  11  16       14.60       11.19     14.09 o
  -5  11  16        0.01       -5.39     15.34 o
  -4  11  16        5.06       12.56     16.53 o
  -3  11  16       72.06      103.59     15.63 o
  -2  11  16        3.74       -0.40     13.46 o
  -1  11  16       55.74       60.31     14.45 o
   0  11  16       44.13       48.73     13.90 o
   1  11  16        3.25       -7.32     12.35 o
   2  11  16        0.47        6.60     12.35 o
   3  11  16       44.45       55.18     14.32 o
   4  11  16        0.38        2.64     13.55 o
  -7  12  16       24.02       31.52     14.42 o
  -6  12  16        2.92      -14.37     14.37 o
  -5  12  16        0.52       -2.77     15.34 o
  -4  12  16      572.02      560.06     47.59 o
  -3  12  16        1.70      -14.78     14.78 o
  -2  12  16      138.07      124.03     15.14 o
  -1  12  16      293.66      357.71     18.84 o
   0  12  16      115.99      110.97     15.41 o
   1  12  16       23.20       23.37     11.93 o
   2  12  16      166.36      159.70     14.50 o
   3  12  16        0.51        3.44     12.19 o
   4  12  16       33.17       30.73     17.05 o
  -6  13  16        0.93      -18.65     18.65 o
  -5  13  16        0.85        3.37     17.66 o
  -4  13  16        1.55        6.87     13.80 o
  -3  13  16      106.61      109.46     16.18 o
  -2  13  16      324.71      381.44     41.53 o
  -1  13  16        5.17        3.59     11.57 o
   0  13  16      111.23      145.78     17.92 o
   1  13  16        0.00        3.96     10.95 o
   2  13  16        9.59        7.36     11.06 o
   3  13  16       19.22       10.50     16.12 o
  -5  14  16       98.30      122.38     24.62 o
  -4  14  16       11.42       11.88     13.19 o
  -3  14  16        2.15        4.29     12.83 o
  -2  14  16       19.17       18.42     12.93 o
  -1  14  16        6.87        0.12     10.31 o
   0  14  16       59.94       62.25     11.14 o
   1  14  16        0.25       -2.24      9.92 o
   2  14  16        1.79        0.37     12.64 o
  -3  15  16       32.14       52.65     12.34 o
  -2  15  16        0.22       -0.68     11.48 o
  -1  15  16       13.45       14.66     12.43 o
   0  15  16       40.70       31.32     10.45 o
  -9   0  17       55.02       86.89     14.49 o
  -7   0  17      125.89       81.17     27.81 o
  -5   0  17      297.01      250.92     15.06 o
  -3   0  17       17.44        3.42     30.47 o
  -1   0  17     1101.84      870.93     44.70 o
   1   0  17      459.66      437.31     36.74 o
   3   0  17      160.14      146.92     27.54 o
   5   0  17       34.38       30.27     15.87 o
 -10   1  17       44.35       72.11     12.85 o
  -9   1  17        3.17        4.60      9.85 o
  -8   1  17       25.82       14.13     23.33 o
  -7   1  17       14.49       25.50     23.83 o
  -6   1  17      499.39      421.57     34.60 o
  -5   1  17       78.04       61.04      9.77 o
  -4   1  17       11.95       11.86     20.84 o
  -3   1  17       21.83       35.58     21.43 o
  -2   1  17      263.93      231.89     22.36 o
  -1   1  17      285.63      260.97     21.71 o
   0   1  17      648.14      647.38     33.61 o
   1   1  17       25.06       34.78     18.28 o
   2   1  17      554.95      531.18     50.40 o
   3   1  17       16.03        9.97     14.78 o
   4   1  17        0.09        7.51     12.99 o
   5   1  17      173.51      186.96     13.75 o
   6   1  17        1.12        2.06      9.62 o
 -10   2  17       82.96       86.00      9.41 o
  -9   2  17       11.03       15.67     10.61 o
  -8   2  17      116.63      103.15     13.26 o
  -7   2  17        2.64        3.61     23.35 o
  -6   2  17      100.55       63.91     24.43 o
  -5   2  17       18.19        9.32     25.51 o
  -4   2  17     1564.94     1450.34     98.58 o
  -3   2  17       14.26       -1.13     21.70 o
  -2   2  17       70.39       59.84     18.69 o
  -1   2  17        4.06       -4.05     18.63 o
   0   2  17      592.19      582.59     27.69 o
   1   2  17       58.89       54.55     22.87 o
   2   2  17      969.87      969.26     51.84 o
   3   2  17       50.57       34.21     15.25 o
   4   2  17        1.06       -1.20     13.02 o
   5   2  17        5.96        3.64     11.80 o
   6   2  17       43.10       43.88     10.30 o
 -10   3  17       87.81       95.66      9.39 o
  -9   3  17        8.73        9.57     10.09 o
  -8   3  17       63.02       85.95     18.13 o
  -7   3  17       25.79       19.50     22.38 o
  -6   3  17     1271.28      995.53     41.04 o
  -5   3  17       48.96        3.54     25.19 o
  -4   3  17       12.18       -4.28     24.05 o
  -3   3  17       22.89       25.26     24.25 o
  -2   3  17      270.98      244.90     20.37 o
  -1   3  17      390.40      343.40     29.59 o
   0   3  17     2454.37     2442.58    102.31 o
   1   3  17      326.14      316.68     23.84 o
   2   3  17      538.60      584.51     34.45 o
   3   3  17       49.21       46.76     14.69 o
   4   3  17       79.37       89.34     14.06 o
   5   3  17       58.24       67.72     14.67 o
   6   3  17      105.18       82.24     14.83 o
 -10   4  17      306.26      369.26     24.30 o
  -9   4  17        5.12        4.28      9.81 o
  -8   4  17      227.35      226.49     16.87 o
  -7   4  17        3.47      -13.83     13.83 o
  -6   4  17      221.95      162.05     29.13 o
  -5   4  17        0.64      -12.82     25.82 o
  -4   4  17      128.89       95.16     22.82 o
  -3   4  17        6.85       -1.59     21.85 o
  -2   4  17      397.01      401.17     53.36 o
  -1   4  17      103.91       84.27     17.70 o
   0   4  17      578.14      562.25     37.94 o
   1   4  17        1.42       -1.62     17.93 o
   2   4  17       22.65       13.22     15.44 o
   3   4  17       17.65       21.50     14.04 o
   4   4  17      148.94      137.70     26.51 o
   5   4  17       12.69       10.28     11.32 o
   6   4  17       21.62       21.38     12.19 o
 -10   5  17       36.04       33.97     10.14 o
  -9   5  17       20.64       34.13     10.32 o
  -8   5  17      114.24      129.06     15.05 o
  -7   5  17       17.81       13.70     14.34 o
  -6   5  17        8.93        4.10     14.59 o
  -5   5  17        4.16       15.06     22.86 o
  -4   5  17      289.96      258.79     26.08 o
  -3   5  17        2.40        1.84     21.56 o
  -2   5  17      147.06      180.77     24.63 o
  -1   5  17        6.41        7.40     15.45 o
   0   5  17        0.37       -1.43     15.47 o
   1   5  17        0.62       -0.51     15.68 o
   2   5  17      312.91      328.86     19.78 o
   3   5  17        9.56       23.18     13.79 o
   4   5  17      144.28      147.83     14.36 o
   5   5  17       14.32       16.53     11.47 o
   6   5  17       19.89       19.38     12.49 o
  -9   6  17       32.95       39.86      9.37 o
  -8   6  17        5.91        3.88     10.28 o
  -7   6  17       84.54       80.65     13.29 o
  -6   6  17       12.30       17.04     14.53 o
  -5   6  17      295.78      323.52     26.67 o
  -4   6  17      181.58      165.66     23.60 o
  -3   6  17       63.67       75.24     22.08 o
  -2   6  17       50.40       30.73     17.94 o
  -1   6  17        0.75       -1.92     15.02 o
   0   6  17       13.13       13.20     15.65 o
   1   6  17      228.46      242.77     22.55 o
   2   6  17      138.99      135.49     16.84 o
   3   6  17        3.80        7.59     13.84 o
   4   6  17        0.97       -0.05     12.55 o
   5   6  17        3.45        0.61     13.32 o
   6   6  17        8.98       14.04     17.09 o
  -9   7  17       37.35       24.58     12.16 o
  -8   7  17       19.82        6.85      9.71 o
  -7   7  17       71.55       67.88     12.39 o
  -6   7  17      225.43      234.14     20.67 o
  -5   7  17        8.61        9.02     17.09 o
  -4   7  17       84.06       65.78     18.41 o
  -3   7  17       21.42       18.43     17.22 o
  -2   7  17      244.03      224.89     21.58 o
  -1   7  17       29.10        8.01     14.99 o
   0   7  17        1.22       -0.15     15.06 o
   1   7  17       44.48       44.31     15.99 o
   2   7  17       26.20       43.12     20.16 o
   3   7  17      126.77      156.49     20.16 o
   4   7  17       44.68       43.27     14.84 o
   5   7  17        2.71        3.91     12.94 o
  -9   8  17       12.94        5.56     15.37 o
  -8   8  17       20.74       28.56      9.97 o
  -7   8  17        6.28       11.30     13.87 o
  -6   8  17        2.26       -4.03     15.37 o
  -5   8  17        1.16        1.40     16.17 o
  -4   8  17       65.89       62.34     17.91 o
  -3   8  17       76.58       59.35     18.46 o
  -2   8  17      143.96      123.36     17.33 o
  -1   8  17        2.24       -2.35     12.84 o
   0   8  17       53.24       47.22     13.29 o
   1   8  17       36.51       25.39     14.94 o
   2   8  17       68.58       90.68     17.67 o
   3   8  17       79.23      137.04     26.37 o
   4   8  17      139.06      136.41     24.21 o
   5   8  17       12.34        4.73     16.86 o
  -8   9  17      107.41      103.78     13.28 o
  -7   9  17       30.13       11.29     13.69 o
  -6   9  17      116.71      129.57     16.82 o
  -5   9  17        1.04      -10.22     15.57 o
  -4   9  17        0.77        8.49     16.63 o
  -3   9  17       18.10       19.56     16.87 o
  -2   9  17       41.18       42.55     13.26 o
  -1   9  17        1.45        3.49     12.18 o
   0   9  17      128.13      130.20     14.28 o
   1   9  17       17.87       34.25     15.35 o
   2   9  17       32.58       33.79     22.33 o
   3   9  17        9.65       12.29     20.64 o
   4   9  17      111.51      123.30     22.56 o
  -8  10  17      143.91      149.71     18.75 o
  -7  10  17        1.11       -0.12     14.37 o
  -6  10  17        1.05       -5.63     13.14 o
  -5  10  17        0.90        2.32     17.46 o
  -4  10  17       57.24       73.92     17.60 o
  -3  10  17       16.21       -0.82     16.52 o
  -2  10  17      234.36      290.44     24.77 o
  -1  10  17       94.08       96.88     13.41 o
   0  10  17      104.75      140.86     15.45 o
   1  10  17      134.56      139.63     15.16 o
   2  10  17        2.62        3.97     12.51 o
   3  10  17        7.38        8.82     14.16 o
   4  10  17       26.93       27.95     13.45 o
  -7  11  17        9.30       15.81     14.64 o
  -6  11  17       79.88       93.51     16.56 o
  -5  11  17        0.04        2.74     14.81 o
  -4  11  17       25.91       55.23     17.90 o
  -3  11  17       38.57       48.05     16.97 o
  -2  11  17      177.69      220.87     18.65 o
  -1  11  17      145.26      152.66     15.02 o
   0  11  17        2.50       12.79     12.25 o
   1  11  17       14.74       17.62     12.05 o
   2  11  17        1.42       -0.57     11.79 o
   3  11  17        0.86        7.64     12.32 o
  -6  12  17        8.36       34.86     19.77 o
  -5  12  17       40.22       38.20     15.02 o
  -4  12  17       32.36       39.25     19.99 o
  -3  12  17       41.76       45.35     15.00 o
  -2  12  17       93.81       75.06     19.08 o
  -1  12  17       21.62       42.07     12.09 o
   0  12  17      237.20      259.90     19.48 o
   1  12  17       12.56       16.65     11.03 o
   2  12  17        2.98        4.21     11.12 o
   3  12  17       10.70        7.95     15.84 o
  -5  13  17       80.57      100.59     23.86 o
  -4  13  17       45.96       29.94     17.77 o
  -3  13  17       38.75       27.15     13.59 o
  -2  13  17        4.84        2.22     12.44 o
  -1  13  17       46.49       60.45     13.31 o
   0  13  17        0.69        7.38     10.38 o
   1  13  17       25.11       37.57     10.49 o
   2  13  17       12.10       15.55     16.19 o
  -4  14  17       21.60        8.63     21.68 o
  -3  14  17        5.15       -0.73     15.84 o
  -2  14  17       53.73       42.30     11.92 o
  -1  14  17       29.91       10.20     11.54 o
   0  14  17      159.45      217.46     68.87 o
 -10   0  18      132.98      218.33     15.29 o
  -8   0  18       17.84       -7.04     43.88 o
  -6   0  18     1123.52      871.01     42.44 o
  -4   0  18     3318.23     2944.05     80.94 o
  -2   0  18     1899.42     1495.84     56.37 o
   0   0  18     1630.15     1356.39     51.39 o
   2   0  18     2862.72     3165.95     70.51 o
   4   0  18      338.27      387.07     29.24 o
   6   0  18       29.19       32.62     16.22 o
 -10   1  18      106.31      119.18     20.48 o
  -9   1  18       32.14       46.90      9.73 o
  -8   1  18       10.05       -6.22     13.16 o
  -7   1  18        1.62      -11.87     22.17 o
  -6   1  18        4.55        1.32     23.42 o
  -5   1  18        7.41        9.65     20.50 o
  -4   1  18        1.85      -16.19     21.53 o
  -3   1  18      166.64      142.86     22.13 o
  -2   1  18       55.23       63.59     19.58 o
  -1   1  18       75.24       33.62     18.57 o
   0   1  18      166.39      132.96     18.46 o
   1   1  18       21.59       32.48     17.49 o
   2   1  18       58.63       36.76     16.25 o
   3   1  18       18.07       19.71     15.13 o
   4   1  18       54.83       36.34     14.32 o
   5   1  18        7.69        7.07     10.71 o
   6   1  18        8.27        9.45     14.66 o
 -10   2  18       17.92        7.70     10.54 o
  -9   2  18        0.15        9.72      9.73 o
  -8   2  18      167.65      195.03     24.03 o
  -7   2  18      129.31      126.70     22.96 o
  -6   2  18        5.86        8.45     23.31 o
  -5   2  18       29.92       32.74     23.29 o
  -4   2  18        1.43      -10.74     21.52 o
  -3   2  18       22.36       19.77     21.05 o
  -2   2  18      688.60      600.05     28.23 o
  -1   2  18       67.88       57.88     17.71 o
   0   2  18       24.30       50.72     17.18 o
   1   2  18       54.72       48.79     16.75 o
   2   2  18      169.61      166.14     29.26 o
   3   2  18       58.84       47.52     15.82 o
   4   2  18        6.34        5.63     11.81 o
   5   2  18        0.21        0.44     10.61 o
  -9   3  18       56.12       57.45      8.15 o
  -8   3  18       33.93       42.45     11.81 o
  -7   3  18       10.52       -9.87     13.29 o
  -6   3  18       45.02       33.68     23.60 o
  -5   3  18      269.70      245.96     27.47 o
  -4   3  18      166.21      201.77     33.22 o
  -3   3  18        4.98       -0.66     25.51 o
  -2   3  18      264.98      188.84     19.47 o
  -1   3  18      199.23      191.51     18.65 o
   0   3  18      186.98      166.85     19.77 o
   1   3  18      407.13      441.73     52.87 o
   2   3  18       82.05       73.82     16.30 o
   3   3  18        3.04       -6.20     12.74 o
   4   3  18       79.02       98.67     12.82 o
   5   3  18       94.20       95.10     11.60 o
  -9   4  18        4.71        5.21      7.85 o
  -8   4  18       25.66       29.30     14.26 o
  -7   4  18       20.62       16.64     14.49 o
  -6   4  18       42.33       42.67     16.02 o
  -5   4  18       33.70       45.09     23.01 o
  -4   4  18        9.69       -0.78     22.69 o
  -3   4  18       70.45       78.71     23.11 o
  -2   4  18        3.52       10.00     20.83 o
  -1   4  18       11.32       15.31     14.73 o
   0   4  18       37.76       34.12     15.62 o
   1   4  18       13.99       -8.34     16.81 o
   2   4  18      105.93      122.87     15.32 o
   3   4  18      104.26      100.15     15.54 o
   4   4  18        0.05        2.34     11.28 o
   5   4  18        2.69        5.62     10.39 o
  -9   5  18       14.03       21.00      8.25 o
  -8   5  18       93.04       96.89     11.30 o
  -7   5  18        4.82       -2.50     12.41 o
  -6   5  18        1.29        5.61     15.52 o
  -5   5  18       22.81       18.94     22.41 o
  -4   5  18       70.83       86.90     23.09 o
  -3   5  18       92.22       79.72     22.31 o
  -2   5  18       56.75       41.65     18.27 o
  -1   5  18       23.24       39.22     17.38 o
   0   5  18       61.03       43.09     16.55 o
   1   5  18        7.93       -6.78     17.01 o
   2   5  18       95.74       99.30     14.76 o
   3   5  18        6.19       11.26     12.89 o
   4   5  18        6.21        8.93     11.34 o
   5   5  18        0.39      -12.18     12.18 o
  -9   6  18        0.17       17.29     20.55 o
  -8   6  18       97.92      116.25     11.26 o
  -7   6  18        8.18       16.18     11.75 o
  -6   6  18      211.79      202.70     22.70 o
  -5   6  18       36.83       45.82     20.80 o
  -4   6  18       12.30       17.82     17.63 o
  -3   6  18       52.16       43.65     18.41 o
  -2   6  18      195.83      228.47     39.88 o
  -1   6  18       59.96       47.16     17.66 o
   0   6  18        1.49       10.24     16.47 o
   1   6  18       15.36       10.37     16.95 o
   2   6  18        0.26        0.31     13.59 o
   3   6  18        3.61       -5.61     12.49 o
   4   6  18        0.50       -2.11     11.30 o
   5   6  18        4.13       14.50     17.68 o
  -8   7  18       67.07       58.74     10.46 o
  -7   7  18       85.52      100.53     28.06 o
  -6   7  18        0.98        6.08     15.40 o
  -5   7  18        7.47       11.06     17.29 o
  -4   7  18      429.45      523.01     36.14 o
  -3   7  18        5.67        8.74     16.30 o
  -2   7  18        0.31        4.62     16.39 o
  -1   7  18       62.60       46.32     17.13 o
   0   7  18        0.88        7.74     12.79 o
   1   7  18        7.77       -7.73     15.26 o
   2   7  18       29.96       32.81     17.50 o
   3   7  18       41.48       67.22     25.40 o
   4   7  18        0.84       -7.47     19.07 o
  -8   8  18       84.76      106.20     18.56 o
  -7   8  18       39.59       34.42     13.03 o
  -6   8  18       36.50       36.89     15.83 o
  -5   8  18       18.37       19.65     16.14 o
  -4   8  18        8.65       14.37     16.15 o
  -3   8  18       31.69       31.61     16.51 o
  -2   8  18      148.44      156.66     19.10 o
  -1   8  18       31.54       30.12     16.39 o
   0   8  18       36.11       31.16     12.72 o
   1   8  18       12.26       17.20     12.32 o
   2   8  18       34.76       66.23     18.29 o
   3   8  18        8.17       15.22     20.03 o
   4   8  18        9.15        1.77     17.61 o
  -8   9  18       14.02       17.18     17.55 o
  -7   9  18       23.20       18.70     13.64 o
  -6   9  18      144.77      160.93     22.71 o
  -5   9  18       57.36       72.71     16.39 o
  -4   9  18      142.81      182.64     19.01 o
  -3   9  18       20.61        8.99     15.98 o
  -2   9  18        8.18       15.13     16.10 o
  -1   9  18      132.21      123.15     14.99 o
   0   9  18      485.57      526.92     42.88 o
   1   9  18      115.84      115.08     14.78 o
   2   9  18       26.05       26.73     15.70 o
   3   9  18        9.21       10.65     13.54 o
   4   9  18       95.65      113.90     20.77 o
  -7  10  18      144.54      174.13     30.76 o
  -6  10  18       62.12       56.44     14.74 o
  -5  10  18       22.30       14.06     14.55 o
  -4  10  18       16.67       30.18     15.55 o
  -3  10  18        0.05       -2.58     15.55 o
  -2  10  18        1.76       -4.97     15.46 o
  -1  10  18        1.08        8.27     12.94 o
   0  10  18       50.89       60.70     13.16 o
   1  10  18        0.12       -3.87     12.03 o
   2  10  18        3.27        5.75     14.16 o
   3  10  18        1.24       -6.30     13.00 o
  -6  11  18        5.47        6.13     15.20 o
  -5  11  18      141.28      174.65     28.67 o
  -4  11  18       22.09       21.84     14.82 o
  -3  11  18       13.23        9.83     15.48 o
  -2  11  18      161.61      189.17     25.56 o
  -1  11  18        0.01       -0.34     13.40 o
   0  11  18        2.28       -5.37     12.76 o
   1  11  18       24.02       30.11     13.21 o
   2  11  18       94.02      122.12     22.54 o
  -5  12  18        0.89       15.10     16.74 o
  -4  12  18        0.07        1.40     17.54 o
  -3  12  18        4.27       -1.52     17.53 o
  -2  12  18      135.74      136.29     14.86 o
  -1  12  18        0.66       11.63     12.52 o
   0  12  18        0.39        5.06     12.13 o
   1  12  18        2.54        4.59     13.77 o
  -4  13  18       40.07       34.42     21.79 o
  -3  13  18        3.14        4.23     15.99 o
  -2  13  18        8.15       23.85     16.34 o
  -1  13  18       34.39       44.13     15.99 o
  -9   0  19        1.92       -0.65     10.99 o
  -7   0  19       17.82       31.95     47.03 o
  -5   0  19      763.49      891.71     93.33 o
  -3   0  19      462.23      445.91     36.55 o
  -1   0  19       71.52       49.77     23.68 o
   1   0  19      938.64      958.59     41.75 o
   3   0  19      243.12      248.07     25.52 o
   5   0  19       12.95        6.93     13.90 o
  -9   1  19        7.94       11.87      8.25 o
  -8   1  19      144.69      169.16     25.36 o
  -7   1  19       40.53       58.83     22.15 o
  -6   1  19      591.54      636.14     58.53 o
  -5   1  19        2.20       20.05     19.60 o
  -4   1  19      125.25      125.45     21.11 o
  -3   1  19       94.14       77.73     19.30 o
  -2   1  19        8.85       26.45     18.99 o
  -1   1  19       11.60        5.21     17.10 o
   0   1  19     1222.90     1107.16     32.32 o
   1   1  19        0.05        5.34     14.70 o
   2   1  19      620.11      589.83     60.23 o
   3   1  19       92.15      103.80     32.91 o
   4   1  19       59.37       72.99     12.92 o
   5   1  19       56.96       58.32     11.35 o
  -9   2  19       30.82       44.27      9.10 o
  -8   2  19       43.73       39.88     11.37 o
  -7   2  19       19.61       27.97     12.76 o
  -6   2  19      101.03       93.95     22.49 o
  -5   2  19        5.63       -5.85     23.16 o
  -4   2  19     1152.92     1062.91     37.55 o
  -3   2  19      128.84      110.13     20.07 o
  -2   2  19        8.16        6.74     19.09 o
  -1   2  19        5.89       11.37     16.90 o
   0   2  19       85.35       95.81     16.80 o
   1   2  19      259.49      288.11     19.52 o
   2   2  19      440.69      437.61     70.56 o
   3   2  19        2.45        6.84     12.63 o
   4   2  19        9.31       11.22     11.56 o
   5   2  19        7.92       -5.69     14.09 o
  -9   3  19        3.39        0.66     15.87 o
  -8   3  19      202.00      214.51     20.72 o
  -7   3  19       16.19       14.36     13.60 o
  -6   3  19      107.94      102.57     21.51 o
  -5   3  19       49.60       65.53     23.98 o
  -4   3  19      594.46      537.59     38.64 o
  -3   3  19        1.32       -1.68     24.19 o
  -2   3  19       52.49       41.14     16.51 o
  -1   3  19       21.35       19.26     16.59 o
   0   3  19       76.54       86.48     14.65 o
   1   3  19      140.56      179.69     63.49 o
   2   3  19       78.26       78.48     15.04 o
   3   3  19        1.83       -3.58     12.74 o
   4   3  19       48.24       45.83     12.00 o
  -8   4  19        4.69       20.75     10.00 o
  -7   4  19        0.12        0.15     12.24 o
  -6   4  19       79.11       88.94     15.52 o
  -5   4  19        6.32      -14.30     23.45 o
  -4   4  19      165.05      153.56     29.36 o
  -3   4  19        1.46        8.56     21.45 o
  -2   4  19        7.25       10.79     17.54 o
  -1   4  19        1.57        4.50     14.55 o
   0   4  19       10.96       14.06     14.24 o
   1   4  19        0.13       12.59     14.80 o
   2   4  19      343.71      322.10     48.54 o
   3   4  19        2.30        2.21     12.86 o
   4   4  19       11.25       12.35     10.55 o
  -8   5  19       81.66       96.11     10.73 o
  -7   5  19       14.69       12.87     11.11 o
  -6   5  19        2.81       13.09     21.00 o
  -5   5  19       28.34        8.06     23.55 o
  -4   5  19        0.50       -4.73     17.36 o
  -3   5  19       54.82       59.98     18.05 o
  -2   5  19      132.27      149.08     29.14 o
  -1   5  19       43.65       51.23     17.26 o
   0   5  19        3.49       -0.64     17.20 o
   1   5  19        0.07       16.68     15.57 o
   2   5  19        4.56        8.77     14.27 o
   3   5  19       56.31       48.14     13.67 o
   4   5  19       47.94       30.80     12.19 o
  -8   6  19       14.47       17.74     17.79 o
  -7   6  19        0.32        4.23     15.51 o
  -6   6  19       60.83       63.00     17.43 o
  -5   6  19       64.87       73.58     17.82 o
  -4   6  19      139.22      117.30     18.71 o
  -3   6  19       26.25       18.70     16.63 o
  -2   6  19        4.00       -1.65     15.92 o
  -1   6  19        0.12       10.08     16.05 o
   0   6  19      110.38      114.94     17.74 o
   1   6  19        0.44       -5.49     16.09 o
   2   6  19       43.27       55.18     17.27 o
   3   6  19        0.21       -1.02     11.61 o
  -8   7  19        1.79       24.24     18.28 o
  -7   7  19      147.90      159.65     15.61 o
  -6   7  19       54.46       63.81     15.09 o
  -5   7  19       16.41       20.40     15.86 o
  -4   7  19       42.27       31.79     16.01 o
  -3   7  19      115.86      157.94     26.72 o
  -2   7  19       15.85       11.00     15.39 o
  -1   7  19       27.57       33.48     15.78 o
   0   7  19       64.26       72.55     16.99 o
   1   7  19        0.75       -1.05     16.09 o
   2   7  19        0.32        0.45     12.73 o
   3   7  19       24.41       37.91     14.55 o
  -7   8  19       57.27       63.16     16.03 o
  -6   8  19       80.49       86.22     14.66 o
  -5   8  19        7.84       13.28     14.70 o
  -4   8  19      168.57      202.59     27.29 o
  -3   8  19       11.69       13.29     15.69 o
  -2   8  19       66.90       62.26     16.14 o
  -1   8  19      117.87      132.85     17.52 o
   0   8  19       64.08       73.16     16.58 o
   1   8  19       19.11       35.99     13.78 o
   2   8  19      168.52      222.72     76.25 o
   3   8  19        3.16       21.02     18.95 o
  -6   9  19       22.25       24.77     13.00 o
  -5   9  19       27.79       35.48     14.28 o
  -4   9  19       55.40       55.07     15.53 o
  -3   9  19        3.56        9.51     14.75 o
  -2   9  19       34.16       35.52     16.24 o
  -1   9  19       21.36       37.52     15.87 o
   0   9  19        7.52       -4.77     15.03 o
   1   9  19        0.07        3.45     15.69 o
   2   9  19       56.79       68.47     15.21 o
  -5  10  19       71.67       59.28     14.13 o
  -4  10  19       83.21      102.28     17.13 o
  -3  10  19        0.65       -6.45     14.13 o
  -2  10  19        1.79       14.32     14.86 o
  -1  10  19        0.78       -5.44     17.62 o
   0  10  19       39.70       53.91     14.26 o
   1  10  19       15.08       13.91     14.91 o
   2  10  19       67.44       59.08     21.52 o
  -5  11  19       54.74       64.56     23.93 o
  -4  11  19        8.95        2.84     17.01 o
  -3  11  19        7.68        0.88     17.16 o
  -2  11  19        2.88        2.46     16.57 o
  -1  11  19        7.10       15.84     16.38 o
   0  11  19        0.21        3.44     16.11 o
   1  11  19        0.04       11.33     21.24 o
  -3  12  19        7.38        4.84     15.42 o
  -2  12  19      144.77      116.47     35.59 o
  -1  12  19        4.24       13.22     22.54 o
  -8   0  20       79.11       68.59     13.10 o
  -6   0  20       14.36       24.70     24.77 o
  -4   0  20        6.50        6.33     26.17 o
  -2   0  20       27.73       49.58     23.69 o
   0   0  20        0.18        2.98     20.45 o
   2   0  20        3.31       -3.63     17.76 o
   4   0  20       30.90       29.23     14.88 o
  -8   1  20        4.36        2.77      8.84 o
  -7   1  20        4.32        7.44     12.49 o
  -6   1  20       92.41      119.24     31.52 o
  -5   1  20        2.12      -14.32     19.38 o
  -4   1  20       11.84        9.68     19.32 o
  -3   1  20       28.82       14.83     16.97 o
  -2   1  20      173.10      151.73     22.69 o
  -1   1  20       58.62       36.69     16.97 o
   0   1  20      114.10       92.92     16.95 o
   1   1  20      114.53      124.44     24.17 o
   2   1  20       52.01       57.26     20.47 o
   3   1  20        4.91       -2.58     10.94 o
   4   1  20      212.16      196.65     18.62 o
  -8   2  20      151.47      200.02     23.27 o
  -7   2  20       22.85       21.19     12.89 o
  -6   2  20        3.44       -9.61     22.89 o
  -5   2  20       31.31       33.10     27.14 o
  -4   2  20      135.65      147.07     26.87 o
  -3   2  20       67.22       40.30     16.92 o
  -2   2  20       71.41       51.78     15.38 o
  -1   2  20        0.79        6.01     16.32 o
   0   2  20        2.84       -0.53     14.83 o
   1   2  20      100.76       92.93     19.43 o
   2   2  20        1.63       -3.34     12.22 o
   3   2  20       14.28       10.00     11.14 o
   4   2  20       38.73       16.86     14.57 o
  -8   3  20        8.82       20.88     28.85 o
  -7   3  20       59.93       52.06     12.32 o
  -6   3  20       17.90       19.83     21.72 o
  -5   3  20      109.02       98.35     25.24 o
  -4   3  20      202.38      172.42     27.15 o
  -3   3  20       16.07       19.37     19.49 o
  -2   3  20      269.26      327.56     69.53 o
  -1   3  20       32.84       32.95     16.95 o
   0   3  20       89.69       85.14     14.39 o
   1   3  20      169.54      161.65     15.97 o
   2   3  20      205.64      212.18     20.96 o
   3   3  20       12.66       17.54     11.62 o
  -7   4  20       36.28       41.58     10.75 o
  -6   4  20        1.71        5.02     20.95 o
  -5   4  20        2.84        6.28     23.55 o
  -4   4  20       95.90       90.55     20.12 o
  -3   4  20       48.44       40.17     18.93 o
  -2   4  20      167.66      174.76     54.40 o
  -1   4  20        0.17       -3.16     16.10 o
   0   4  20       61.44       65.04     17.84 o
   1   4  20        2.01        7.10     12.46 o
   2   4  20      151.09      160.02     27.29 o
   3   4  20       24.20       24.35     11.41 o
  -7   5  20        6.69       14.30     15.27 o
  -6   5  20        0.50        0.36     15.39 o
  -5   5  20       35.06       30.54     17.85 o
  -4   5  20      136.38      142.04     25.02 o
  -3   5  20        0.16        0.18     19.34 o
  -2   5  20       42.20       35.66     16.68 o
  -1   5  20       31.74       28.17     15.97 o
   0   5  20       25.87       37.36     17.11 o
   1   5  20       11.67       19.64     16.12 o
   2   5  20      253.52      256.17     22.60 o
   3   5  20        5.13        5.89     13.38 o
  -7   6  20       16.16       19.98     15.55 o
  -6   6  20       46.10       40.29     16.25 o
  -5   6  20        2.67        5.77     16.57 o
  -4   6  20       61.33       82.42     16.92 o
  -3   6  20        2.31       12.09     15.37 o
  -2   6  20       81.60       75.24     16.87 o
  -1   6  20        8.58        7.89     15.22 o
   0   6  20        1.44       -7.60     15.90 o
   1   6  20        3.05       -0.50     15.55 o
   2   6  20       20.77       21.37     14.54 o
  -7   7  20        0.55        4.17     18.72 o
  -6   7  20      403.59      457.15    117.68 o
  -5   7  20        0.40       -3.43     14.11 o
  -4   7  20        1.93       -8.51     14.31 o
  -3   7  20        2.00        6.82     14.69 o
  -2   7  20       47.82       57.01     15.97 o
  -1   7  20        3.63       14.44     14.92 o
   0   7  20      256.28      330.60     21.80 o
   1   7  20       17.41       13.12     14.99 o
   2   7  20       59.73       99.13     22.38 o
  -6   8  20        2.81       -5.81     14.63 o
  -5   8  20        4.18       16.66     13.17 o
  -4   8  20       17.55       42.01     14.05 o
  -3   8  20       47.98       33.60     14.43 o
  -2   8  20        5.53        9.14     14.24 o
  -1   8  20        4.04        4.78     14.38 o
   0   8  20       64.30       96.03     17.70 o
   1   8  20       15.59       34.19     22.69 o
   2   8  20       62.14       64.32     20.88 o
  -5   9  20       17.71       16.99     14.49 o
  -4   9  20        0.22        0.28     12.90 o
  -3   9  20        0.01       17.75     13.74 o
  -2   9  20        4.62        7.07     13.97 o
  -1   9  20       69.07       66.60     15.76 o
   0   9  20        3.01       -0.49     22.34 o
   1   9  20        2.79        7.56     21.32 o
  -4  10  20       12.49       21.55     23.13 o
  -3  10  20        0.21       12.00     17.36 o
  -2  10  20       13.91       18.34     16.99 o
  -1  10  20       12.14        4.97     22.52 o
   0  10  20        0.24       -4.42     21.74 o
  -7   0  21       38.45       81.24     15.10 o
  -5   0  21       48.33       47.62     23.53 o
  -3   0  21       31.31       31.21     24.65 o
  -1   0  21       28.69       61.69     20.84 o
   1   0  21        0.92        0.87     17.30 o
  -7   1  21       18.41       16.56     14.09 o
  -6   1  21       13.72        9.74     24.01 o
  -5   1  21       95.63       80.75     23.66 o
  -4   1  21       31.75       26.94     19.66 o
  -3   1  21      106.44       93.86     15.10 o
  -2   1  21        2.83       -0.18     15.93 o
  -1   1  21        4.91        1.18     14.92 o
   0   1  21        1.65        2.17     13.62 o
   1   1  21        0.70        7.02     17.25 o
   2   1  21        1.97        9.97     15.69 o
  -6   2  21      181.53      197.82     22.13 o
  -5   2  21       43.87       60.18     23.09 o
  -4   2  21       25.00       10.60     23.62 o
  -3   2  21        0.01       -1.59     14.69 o
  -2   2  21       58.35       60.65     15.29 o
  -1   2  21       47.63       47.98     14.81 o
   0   2  21      183.55      179.60     16.15 o
   1   2  21       51.10       39.61     12.47 o
   2   2  21        0.68        0.26     11.41 o
  -7   3  21        2.10      -15.08     23.46 o
  -6   3  21       67.39       43.39     15.58 o
  -5   3  21       34.86        9.14     17.51 o
  -4   3  21      182.27      143.23     28.94 o
  -3   3  21       81.43       86.97     18.24 o
  -2   3  21        1.79        5.11     17.65 o
  -1   3  21        0.02        1.27     15.19 o
   0   3  21      117.74      124.66     15.63 o
   1   3  21        1.00       -0.39     12.80 o
   2   3  21       96.47       98.22     23.47 o
  -7   4  21        2.17       29.91     24.52 o
  -6   4  21       75.24       47.09     25.73 o
  -5   4  21       50.19       40.51     19.07 o
  -4   4  21      132.73      114.27     18.38 o
  -3   4  21       97.14       61.11     17.92 o
  -2   4  21      204.94      271.05     93.76 o
  -1   4  21        1.16       -2.68     18.96 o
   0   4  21        2.14        9.45     19.21 o
   1   4  21       64.80       60.81     12.32 o
   2   4  21       66.56       72.65     19.69 o
  -6   5  21       56.80       56.51     14.77 o
  -5   5  21        0.92       -5.74     14.93 o
  -4   5  21       11.21       -2.46     15.66 o
  -3   5  21       85.88       94.13     19.20 o
  -2   5  21       34.30       36.80     17.69 o
  -1   5  21        1.67       10.57     16.23 o
   0   5  21       91.03      111.48     17.30 o
   1   5  21       12.12       16.89     14.84 o
  -6   6  21       79.90       86.65     21.82 o
  -5   6  21       59.25       46.73     15.63 o
  -4   6  21      100.66       96.65     42.97 o
  -3   6  21        2.66       15.36     16.00 o
  -2   6  21       61.76       84.43     17.76 o
  -1   6  21       14.18      188.49     91.22 o
   0   6  21        0.78        2.95     15.01 o
   1   6  21      104.92       91.43     19.95 o
  -5   7  21       11.63        3.75     13.82 o
  -4   7  21       39.15       30.44     15.02 o
  -3   7  21       20.54       27.09     13.93 o
  -2   7  21        4.92       -8.39     13.87 o
  -1   7  21        0.44       -0.37     15.32 o
   0   7  21       11.30        0.33     15.00 o
  -4   8  21       35.31       20.42     14.58 o
  -3   8  21        3.20       -1.90     14.95 o
  -2   8  21       18.74       31.74     13.82 o
  -1   8  21       41.75       60.34     25.99 o
  -4   0  22        9.38       10.70     18.13 o
  -2   0  22        8.58        5.37     20.50 o
   0   0  22        6.75       -4.04     17.36 o
  -6   1  22       41.50       23.02     24.41 o
  -5   1  22       25.30       24.97     16.94 o
  -4   1  22        4.64        0.63     17.38 o
  -3   1  22        0.22        4.65     16.48 o
  -2   1  22       96.77       93.34     14.49 o
  -1   1  22       38.57       30.54     14.82 o
   0   1  22        1.06       -2.26     12.35 o
   1   1  22        2.88        5.53     16.06 o
  -6   2  22        2.53       13.64     23.89 o
  -5   2  22        2.79        6.23     16.06 o
  -4   2  22       65.29       60.63     23.89 o
  -3   2  22       98.79       76.38     56.77 o
  -2   2  22       54.08       56.00     13.95 o
  -1   2  22        5.90        8.93     13.48 o
   0   2  22       12.36        9.06     12.44 o
   1   2  22        9.30        3.35     15.62 o
  -5   3  22       10.15        6.85     14.96 o
  -4   3  22      152.00      131.23     36.88 o
  -3   3  22       26.98       24.44     16.92 o
  -2   3  22        7.27        4.07     18.87 o
  -1   3  22        2.24       -1.81     17.76 o
   0   3  22       11.97       22.12     17.02 o
  -5   4  22       28.86       48.21     19.03 o
  -4   4  22       40.92       31.43     15.87 o
  -3   4  22       21.83       13.58     16.04 o
  -2   4  22       32.25       18.14     19.03 o
  -1   4  22       48.80       92.03     20.51 o
   0   4  22        0.98        4.92     16.48 o
  -4   5  22       48.32       33.39     15.19 o
  -3   5  22        5.63       10.22     28.91 o
  -2   5  22       37.39       41.55     20.02 o
  -1   5  22       59.19       56.91     19.35 o
  -3   6  22        0.19        8.04     17.90 o
  -2   6  22       49.12       39.55     18.94 o
 
